# Supplementary material for: A Longitudinal Twin Study of the Direction of Effects between ADHD Symptoms and IQ
Source: PLoS One. 2015 Apr 15;10(4):e0124357. doi: 10.1371/journal.pone.0124357 (PMC4398424; doi:10.1371/journal.pone.0124357)
Supplement: S1 Dataset — (CSV) [file pone.0124357.s001.csv]

zygos	sex1	adhd11	viq11	piq11	age11	adhd12	viq12	piq12	age12	adhd13	viq13	piq13	age13	sex2	adhd21	viq21	piq21	age21	adhd22	viq22	piq22	age22	adhd23	viq23	piq23	age23
2	1	3	43	11	11.98631075	.	.	.	.	.	11.67	10.5	16.73921971	1	1	40	14	12.41067762	.	.	.	.	.	.	.	.
1	1	5	.	.	.	3	.	.	.	2	.	.	.	1	4	.	.	.	3	.	.	.	2	.	.	.
1	1	.	.	.	.	.	.	.	.	.	.	.	.	1	.	.	.	.	.	.	.	.	.	.	.	.
2	1	9	37	8	10.58453114	.	42	12.125	13.3744011	2	.	.	.	0	11	47	14	10.58453114	.	45	14	13.3744011	3	.	.	.
2	0	.	.	.	.	.	.	.	.	.	.	.	.	0	.	.	.	.	.	.	.	.	.	.	.	.
2	1	25	.	.	.	.	.	.	.	.	.	.	.	1	4	.	.	.	.	.	.	.	.	.	.	.
2	0	4	37	14	10.72963723	.	48	13.125	13.48665298	1	.	.	.	1	6	42	12	10.74332649	.	.	.	.	3	.	.	.
1	1	.	.	.	.	.	.	.	.	.	.	.	.	1	.	.	.	.	.	.	.	.	.	.	.	.
1	1	.	.	.	.	.	.	.	.	.	.	.	.	1	.	.	.	.	.	.	.	.	.	.	.	.
2	0	.	.	.	.	.	.	.	.	.	11.004	12.125	16.58316222	1	.	.	.	.	.	.	.	.	.	.	.	.
2	0	3	44	11	12.10677618	0	45	16.125	14.98425736	6	15	15.125	16.45174538	1	4	46	14	12.11225188	0	45	16.125	14.98425736	3	17	17	16.46406571
2	1	.	.	.	.	.	.	.	.	0	.	.	.	0	.	.	.	.	.	.	.	.	0	.	.	.
1	1	.	.	.	11.01163587	.	.	.	.	3	.	.	.	1	.	.	.	12.02737851	.	.	.	.	5	.	.	.
1	0	.	.	.	.	.	.	.	.	.	.	.	.	0	.	.	.	.	.	.	.	.	.	.	.	.
2	0	9	42	11	11.80287474	7	.	.	.	3	12.837	14	16.4476386	0	2	39	13	11.8110883	3	.	.	.	1	13.835	15.125	16.51471595
1	0	6	42	8	10.770705	.	.	.	.	.	.	.	.	0	12	44	8	10.770705	.	.	.	.	.	.	.	.
2	0	16.94117647	42	10	10.71321013	12	41	11.125	13.82067077	14	.	.	.	1	22.23529412	40	13	10.71321013	22	.	.	.	22	.	.	.
2	0	.	.	.	.	.	.	.	.	12	12.336	9.125	15.95756331	1	.	.	.	.	.	.	.	.	4	12.668	13.125	15.95893224
2	1	29	10	8	11.18412047	13	36	8.5	14.13278576	6.352941176	.	.	.	1	2	40	10	11.18412047	4	46	16	14.02327173	3.176470588	.	.	.
1	1	.	.	.	10.71321013	.	.	.	.	.	.	.	.	1	.	.	.	10.71321013	.	.	.	.	.	.	.	.
2	0	0	.	.	.	.	.	.	.	.	.	.	.	1	1	.	.	.	.	.	.	.	.	.	.	.
1	1	.	.	.	.	.	.	.	.	.	.	.	.	1	.	.	.	.	.	.	.	.	.	.	.	.
2	1	.	.	.	12.83230664	23	44	17	14.83915127	10	18	19	16.23819302	1	.	.	.	12.83230664	10	41	23	14.6255989	7	19	26	16.24093087
1	1	.	.	.	.	.	.	.	.	.	.	.	.	1	.	.	.	.	.	.	.	.	.	.	.	.
1	1	.	.	.	.	.	.	.	.	.	.	.	.	1	.	.	.	.	.	.	.	.	.	.	.	.
2	0	.	.	.	.	8	41	9.5	13.9301848	.	.	.	.	0	.	.	.	.	3	41	17	13.9301848	.	.	.	.
2	1	.	.	.	.	.	.	.	.	.	.	.	.	1	.	.	.	.	.	.	.	.	.	.	.	.
1	0	.	.	.	.	.	.	.	.	.	.	.	.	0	.	.	.	.	.	.	.	.	.	.	.	.
2	0	.	.	14	12.13415469	.	.	.	.	.	.	.	.	1	.	.	.	12.13415469	.	.	.	.	.	.	.	.
1	0	11	46	8	11.34839151	.	43	15.125	14.61190965	5	.	.	.	0	7	.	.	12.73100616	.	40	13.125	14.6201232	3	.	.	.
1	0	7	28	7	11.89596167	10	32.5	14	14.19301848	0	15	9.5	16.65023956	0	7	.	.	11.90143737	9	42	7.5	14.19301848	0	14	11.125	16.65434634
2	0	.	.	.	.	.	.	.	.	0	.	.	.	1	.	.	.	.	.	.	.	.	0	.	.	.
2	1	.	.	.	.	.	.	.	.	.	.	.	.	1	.	.	.	.	.	.	.	.	.	.	.	.
1	1	4	45	15	10.63655031	.	46	18	13.34154689	0	.	.	.	1	4	43	17	10.63655031	.	47	20	13.34154689	0	.	.	.
1	0	.	.	.	.	.	.	.	.	.	.	.	.	0	.	.	.	.	.	.	.	.	.	.	.	.
2	1	8	.	.	.	5	.	.	.	.	.	.	.	0	7	.	.	.	13	25	.	14.35728953	.	.	.	.
1	0	4	.	.	.	.	41	10.5	14.51882272	.	14.004	8.125	16.22724162	0	5	.	.	.	.	43	16.125	14.51882272	.	12.67	12	16.22724162
2	1	.	.	.	.	.	.	.	.	.	.	.	.	0	.	.	.	.	.	.	.	.	.	.	.	.
1	0	.	.	.	.	.	.	.	.	.	.	.	.	0	.	.	.	.	.	.	.	.	.	.	.	.
2	1	23	47	12	10.091718	17	43	14	13.2128679	5.294117647	.	.	.	0	11	42	6	10.091718	7	36	15	13.2128679	1	.	.	.
1	0	.	.	.	.	.	.	.	.	.	.	.	.	0	.	.	.	.	.	.	.	.	.	.	.	.
1	1	5	30	6	10.91307324	.	.	.	.	10	.	.	.	1	4	25	9	10.91307324	.	.	.	.	12	.	.	.
1	1	.	.	.	.	.	.	.	.	23	.	.	.	1	.	.	.	.	.	.	.	.	23	.	.	.
2	0	.	.	.	.	.	46	13	15.04175222	.	.	.	.	0	.	.	.	.	.	.	.	.	.	.	.	.
2	1	8.470588235	.	.	10.75701574	.	30	.	13.5742642	.	.	.	.	1	7.411764706	.	.	10.38466804	.	39	.	13.5742642	.	.	.	.
1	1	.	.	.	.	.	.	.	.	.	.	.	.	1	.	.	.	.	.	.	.	.	.	.	.	.
1	0	.	.	.	.	.	.	.	.	6	.	.	.	0	.	.	.	.	.	.	.	.	9	.	.	.
2	1	26	45	8	11.79466119	14	.	.	.	13	10.004	17	16.10951403	1	5	47	12	11.8110883	2	.	.	.	0	18	10.125	16.1026694
2	1	.	.	.	.	.	.	.	.	.	.	.	.	0	.	.	.	.	.	.	.	.	.	.	.	.
2	0	.	.	.	.	.	.	.	.	.	.	.	.	0	.	.	.	.	.	.	.	.	.	.	.	.
2	0	13	40	10	11.32375086	.	.	.	.	11	.	.	.	0	7	30	6	11.32922656	.	.	.	.	3	.	.	.
2	1	.	.	.	.	.	.	.	.	.	.	.	.	1	.	.	.	.	.	.	.	.	.	.	.	.
2	0	38	18	8	10.71321013	.	26	6.5	13.16084873	14	.	.	.	0	29	16	7	10.71321013	.	27	6.125	13.16358658	20	.	.	.
2	1	10	39	20	11.61943874	.	.	.	.	.	.	.	.	1	12	48	15	11.61943874	.	.	.	.	.	.	.	.
2	0	10	41	13	11.75906913	15	39	14	13.72758385	6	15	12.125	16.28199863	0	17	39	6	11.70157426	13	34	8.5	13.72758385	9	11.501	9.375	16.37508556
1	1		.	.	.	.	.	.	.	.	.	.	.	1	.	.	.	.	.	.	.	.	.	.	.	.
2	0	.	.	.	.	.	.	.	.	.	.	.	.	1	.	.	.	.	.	.	.	.	.	.	.	.
2	1	.	.	.	.	.	.	.	.	.	.	.	.	1	.	.	.	.	.	.	.	.	.	.	.	.
1	1	3	49	11	12.15605749	7	40	12.125	13.83983573	1	12.334	10.5	16.70362765	1	3	41	9	12.15605749	6	34	13.125	13.83983573	3	14.835	9.375	16.74880219
1	1	.	.	.	11.86310746	12	37	.	13.68925394	9	.	.	.	1	.	.	.	11.86310746	12	.	.	.	9	.	.	16.54620123
2	0	.	.	.	.	.	.	.	.	.	.	.	.	1	.	.	.	.	.	.	.	.	.	.	.	.
2	0	.	.	.	.	.	.	.	.	.	.	.	.	1	.	.	.	.	.	.	.	.	.	.	.	.
1	1	.	.	.	.	.	.	.	.	.	.	.	.	1	.	.	.	.	.	.	.	.	.	.	.	.
2	0	0	.	.	11.72621492	.	.	.	.	0	13.837	10.375	16.25735797	0	1	.	.	11.72621492	.	.	.	.	0	9.34	10	16.26283368
2	1	3	48	12	12.60780287	.	.	.	.	1	13.835	14.125	17.08281999	1	7	46	13	12.60780287	.	.	.	.	2	15	12	17.07597536
2	0	.	.	.	.	.	.	.	.	.	.	.	.	1	.	.	.	.	.	.	.	.	.	.	.	.
2	0	.	.	.	.	.	.	.	.	.	.	.	.	1	.	.	.	.	.	.	.	.	.	.	.	.
1	0	8	43	11	12.32854209	.	.	.	.	.	.	.	.	0	8	46	7	12.3613963	.	.	.	.	.	.	.	.
2	1	18	39	8	10.36550308	.	.	.	.	.	.	.	.	1	25	40	6	10.37097878	.	.	.	.	.	.	.	.
2	1	7	43	12	10.53251198	.	.	.	.	3	.	.	.	0	9	39	6	10.53524983	.	.	.	.	8	.	.	.
2	0	13	36	8	10.61738535	8	.	.	.	.	.	.	.	1	20	38	9	10.61738535	8	.	.	.	.	.	.	.
2	0	.	.	.	.	.	.	.	.	9	.	.	.	1	.	.	.	.	.	.	.	.	8	.	.	.
2	1	8	36	7	10.22587269	9	49	12.125	12.93360712	8	.	.	.	0	3	45	12	10.22587269	6	44	19	12.91444216	1	.	.	.
2	1	14	36	8	10.39288159	.	.	.	.	2	.	.	.	0	8	14	11	10.33264887	.	.	.	.	4	.	.	.
2	1	9	.	.	11.95893224	.	44	.	14.17659138	.	.	.	.	1	0	.	.	11.95345654	.	.	.	.	.	.	.	.
2	0	.	.	.	.	.	.	.	.	.	.	.	.	1	.	.	.	.	.	.	.	.	.	.	.	.
1	0	4	47	13	10.62833676	.	43	12.125	13.42915811	.	.	.	.	0	4	48	16	10.62833676	.	43	18	13.42915811	.	.	.	.
1	0	3	.	.	.	.	42	8.125	14.07255305	.	16	13.125	16.47091034	0	3	.	.	.	.	40	10	14.07255305	.	.	.	.
2	1	.	.	.	.	.	.	.	.	.	.	.	.	1	.	.	.	.	.	.	.	.	.	.	.	.
1	1	.	.	.	.	.	.	.	.	.	.	.	.	1	.	.	.	.	.	.	.	.	.	.	.	.
2	0	.	.	.	.	.	.	.	.	.	.	.	.	1	.	.	.	.	.	.	.	.	.	.	.	.
2	0	10.58823529	34	11	11.68240931	19.05882353	35	11.125	14.4257358	13	14.336	9.5	16.12594114	0	2.117647059	47	9	11.72073922	8.470588235	48	13	14.44490075	7	15.835	7	16.12457221
2	0	.	.	.	.	.	.	.	.	.	.	.	.	0	.	.	.	.	.	.	.	.	.	.	.	.
2	0	.	.	.	.	.	.	.	.	.	.	.	.	0	.	.	.	.	.	.	.	.	.	.	.	.
1	0	5	54	9	12.19164956	11	48	12.125	13.94113621	.	17	12.375	16.72553046	0	5	48	14	12.19164956	9	41	16	13.93292266	.	13.004	19	16.678987
2	0	16	25	11	11.54825462	5	29	7.5	13.35797399	2	8.505	9	16.26694045	0	7	43	9	11.55099247	7	45	10	13.35797399	2	12.835	11.125	16.35865845
2	0	13	51	9	12.11225188	.	41	.	13.87816564	.	.	.	.	1	5	37	14	12.47638604	.	.	.	.	.	.	.	.
1	0	.	.	.	.	.	.	.	.	.	.	.	.	0	.	.	.	.	.	.	.	.	.	.	.	.
1	0	.	.	.	.	.	.	.	.	.	.	.	.	0	.	.	.	.	.	.	.	.	.	.	.	.
2	1	.	.	.	.	.	.	.	.	.	.	.	.	1	.	.	.	.	.	.	.	.	.	.	.	.
2	0	10	36	11	10.34907598	.	.	.	.	13	.	.	.	0	8	43	11	10.34907598	.	.	.	.	9	.	.	.
2	0	.	.	.	.	.	.	.	.	.	.	.	.	0	.	.	.	.	.	.	.	.	.	.	.	.
1	1	.	14	4	10.66666667	.	.	.	.	11	.	.	.	1	.	48	8	10.66666667	.	.	.	.	5	.	.	.
2	0	.	.	.	.	.	.	.	.	.	.	.	.	0	.	.	.	.	.	.	.	.	.	.	.	.
1	0	20	48	10	12.15058179	15	45	16	14.1026694	15	18	12.125	16.7652293	0	14	39	10	12.15331964	14	35	15	14.04791239	17	19	13	16.80219028
2	1	39.17647059	17	8	10.47501711	43	38	.	13.13620808	23	.	.	.	0	27	39	9	10.47501711	26	37	.	13.26214921	11	.	.	.
2	1	8	46	7	10.40930869	12	.	.	.	8	.	.	.	0	4	41	13	10.41752225	7	.	.	.	2	.	.	.
2	1	.	.	.	.	.	.	.	.	.	.	.	.	0	.	.	.	.	.	.	.	.	.	.	.	.
1	1	27	.	.	.	.	.	.	.	.	.	.	.	1	21	.	.	.	.	.	.	.	.	.	.	.
2	0	7	.	.	.	.	.	.	.	.	.	.	.	1	10	.	.	.	.	.	.	.	.	.	.	.
1	0	.	14	3	11.93702943	.	.	.	.	.	.	.	.	0	.	.	.	11.93702943	.	.	.	.	.	.	.	.
1	0	.	.	.	.	.	.	.	.	.	.	.	.	0	.	.	.	.	.	.	.	.	.	.	.	.
2	1	.	.	.	.	.	.	.	.	.	.	.	.	0	.	.	.	.	.	.	.	.	.	.	.	.
2	0	.	.	.	.	.	.	.	.	.	.	.	.	0	.	.	.	.	.	.	.	.	.	.	.	.
2	1	.	.	.	.	.	.	.	.	.	.	.	.	0	.	.	.	.	.	.	.	.	.	.	.	.
2	1	0	55	17	11.96440794	0	.	.	.	0	18.167	20	16.43394935	1	0	49	15	11.96440794	0	.	.	.	0	24	28	16.49691992
1	0	7	20	6	11.96440794	.	.	.	.	.	.	.	.	0	7	24	10	11.96440794	.	.	.	.	.	.	.	.
2	1	.	.	.	.	.	.	.	.	.	.	.	.	1	.	.	.	.	.	.	.	.	.	.	.	.
1	1	34	40	7	12.11498973	42	.	.	.	21	.	.	.	1	34	.	.	13.13347023	42	.	.	.	20	17	11.125	16.6091718
2	0	10	50	14	11.8329911	3	42	16.125	14.67488022	0	17	17	16.32854209	1	23	42	10	11.8329911	20.11764706	36	7.375	14.60643395	10	10.839	10.375	16.33264887
2	0	.	.	.	.	.	.	.	.	.	.	.	.	1	.	.	.	.	.	.	.	.	.	.	.	.
1	1	.	.	.	.	.	.	.	.	.	.	.	.	1	.	.	.	.	.	.	.	.	.	.	.	.
2	1	.	.	.	.	.	.	.	.	.	.	.	.	1	.	.	.	.	.	.	.	.	.	.	.	.
1	1	7.411764706	32	6	11.97535934	9	.	.	.	.	.	.	.	1	12.70588235	25	6	11.97535934	14	.	.	.	.	10.672	9.375	16.66803559
2	0	.	.	.	.	.	.	.	.	.	.	.	.	0	.	.	.	.	.	.	.	.	.	.	.	.
1	0	.	.	.	.	.	.	.	.	.	.	.	.	0	.	.	.	.	.	.	.	.	.	.	.	.
2	0	8	35	8	10.87748118	.	.	.	.	.	.	.	.	0	11	35	8	10.86379192	.	40	9.375	14.36002738	.	.	.	.
2	0	17	29	15	11.06091718	12	45	17	14.20396988	8	.	.	.	0	6	35	13	11.06091718	1	48	12.125	14.21765914	3	.	.	.
2	1	15	20	10	11.84394251	9	41	16	14.9596167	.	.	.	.	0	31.76470588	47	12	11.84394251	20	39	11.125	14.9596167	.	.	.	.
2	1	10	36	11	12.05749487	9	.	.	.	2	15.334	12.125	16.76659822	1	9	46	14	12.05475702	6	41	17	14.84736482	1	24	21	16.65023956
1	0	4	51	11	12.06844627	.	39	14.125	14.78986995	0	10.837	14	16.58316222	0	2.117647059	54	10	12.06844627	.	45	12.125	14.78986995	0	14.167	15	16.49965777
2	0	6	.	.	.	.	.	.	.	.	.	.	.	1	2	.	.	.	.	.	.	.	.	.	.	.
2	1	.	.	.	.	.	.	.	.	.	.	.	.	0	.	.	.	.	.	.	.	.	.	.	.	.
2	0	.	.	.	.	.	.	.	.	.	.	.	.	1	.	.	.	.	.	.	.	.	.	.	.	.
2	1	9	17	7	11.04449008	.	.	.	.	10	.	.	.	1	14	45	6	11.04449008	.	.	.	.	23	.	.	.
2	1	6	50	10	11.08281999	.	.	.	.	3	.	.	.	0	10	34	12	11.08281999	.	.	.	.	7	.	.	.
1	1	10	36	12	12.13415469	.	.	.	.	.	.	.	.	1	10	45	12	12.13963039	.	.	.	.	.	.	.	.
2	1	.	.	.	.	.	.	.	.	.	.	.	.	0	.	.	.	.	.	.	.	.	.	.	.	.
1	1	0	.	.	.	0	.	.	.	.	.	.	16.26009582	1	0	.	.	.	0	.	.	.	.	.	.	.
2	0	.	.	.	.	0	.	.	.	.	.	.	.	0	.	.	.	.	5	.	.	.	.	.	.	.
1	0	.	.	.	.	.	.	.	.	.	.	.	.	0	.	.	.	.	.	.	.	.	.	.	.	.
1	1	.	.	.	.	.	.	.	.	13	.	.	.	1	.	.	.	.	.	.	.	.	14	.	.	.
1	1	.	.	.	.	.	.	.	.	.	.	.	.	1	.	.	.	.	.	.	.	.	.	.	.	.
2	0	.	.	.	.	.	.	.	.	5	.	.	.	1	.	.	.	.	.	.	.	.	11	.	.	.
2	1	.	.	.	.	.	.	.	.	.	.	.	.	1	.	.	.	.	.	.	.	.	.	.	.	.
1	1	21	.	.	.	.	.	.	.	.	.	.	.	1	21	.	.	.	.	.	.	.	.	.	.	.
2	0	.	.	.	.	.	.	.	.	.	.	.	.	1	.	.	.	.	.	.	.	.	.	.	.	.
1	0	18	41	5	10.63381246	.	42	7.5	13.38261465	11	.	.	.	0	19	12	4	10.63381246	.	31	5.375	13.3853525	14	.	.	.
2	1	21	.	.	.	.	36	.	13.48117728	.	.	.	.	0	17	.	.	.	.	40	.	13.46475017	.	.	.	.
2	1	.	.	.	.	.	.	.	.	.	.	.	.	0	.	.	.	.	.	.	.	.	.	.	.	.
1	1	.	.	.	.	19	.	.	.	.	.	.	.	1	.	.	.	.	19	.	.	.	.	.	.	.
1	0	14	33	12	11.05817933	.	42	15.125	14.22039699	.	.	.	.	0	12	18	10	11.05817933	.	.	.	.	.	.	.	.
2	1	7	37	8	10.86926762	.	35	20	13.5797399	0	.	.	.	1	10	25	12	10.86926762	.	39	19	13.94661191	2	.	.	.
2	1	.	.	.	.	.	.	.	.	.	.	.	.	1	.	.	.	.	.	.	.	.	.	.	.	.
1	1	17	39	9	10.75154004	.	.	.	.	.	.	.	.	1	15	22	6	10.75154004	.	42	.	13.88090349	.	.	.	.
2	1	10	48	12	11.4661191	.	.	.	.	16	.	.	.	0	1	47	14	11.43326489	.	.	.	.	5	.	.	.
2	0	11	53	8	11.15400411	7	44	.	13.75770021	14	.	.	.	1	14	33	7	11.27173169	11	.	.	.	11	.	.	.
2	0	.	.	.	.	.	.	.	.	.	.	.	.	0	.	.	.	.	.	.	.	.	.	.	.	.
2	0	5	.	.	.	.	.	.	.	.	.	.	.	0	2	.	.	.	.	.	.	.	.	.	.	.
2	0	11.64705882	23	3	11.33744011	.	.	.	.	21	.	.	.	1	14.82352941	18	2	11.32922656	.	.	.	.	13	.	.	.
2	1	13	.	.	11.89048597	.	.	.	.	.	.	.	.	1	6	.	.	.	.	.	.	.	.	.	.	.
2	1	.	.	.	.	.	.	.	.	0	13.835	5.5	15.87679671	0	.	.	.	.	.	.	.	.	0	10.837	14.125	15.87679671
1	0	2	42	13	11.72621492	.	46	14	14.84462697	2	16.169	14	16.21355236	0	2	50	12	11.76728268	.	.	.	.	4	14.668	20	16.22039699
2	1	.	.	.	.	.	.	.	.	.	.	.	.	1	.	.	.	.	.	.	.	.	.	.	.	.
2	1	.	.	.	.	.	.	.	.	.	.	.	15.95345654	0	.	.	.	.	.	.	.	.	.	14.336	12.125	15.9835729
1	0	2	.	.	.	1	.	.	.	.	.	.	.	0	2	.	.	.	5	.	.	.	.	.	.	.
2	0	11	37	14	11.27173169	.	.	.	.	4	.	.	.	0	18	41	9	11.27446954	.	37	13.125	14.45311431	5	.	.	.
2	1	.	.	.	.	.	.	.	.	.	.	.	.	1	.	.	.	.	.	.	.	.	.	.	.	.
2	1	.	.	.	.	.	.	.	.	.	.	.	.	1	.	.	.	.	.	.	.	.	.	.	.	.
2	1	9	50	12	10.74332649	13	45	13	13.3744011	5	.	.	.	0	2	0	15	10.73511294	1	48	17	13.37166324	0	.	.	.
2	0	.	.	.	.	7	45	18	13.82888433	4	.	.	.	0	.	.	.	.	17	33	20	13.82888433	14	.	.	.
1	0	.	.	.	.	.	.	.	.	.	.	.	.	0	.	.	.	.	.	.	.	.	.	.	.	.
2	1	1	32	5	10.86105407	.	34	6.5	13.43463381	.	.	.	.	0	1	12	4	10.83915127	.	32	2.875	13.43463381	.	.	.	.
2	0	.	.	.	.	.	.	.	.	.	.	.	.	1	.	.	.	.	.	.	.	.	.	.	.	.
1	1	.	.	.	.	.	.	.	.	.	.	.	.	1	.	.	.	.	.	.	.	.	.	.	.	.
2	1	.	.	.	.	.	.	.	.	.	.	.	.	0	.	.	.	.	.	.	.	.	.	.	.	.
2	1	11	22	10	10.64476386	13	45	14	13.76043806	5	.	.	.	1	23	27	12	10.64476386	36	34	9.375	13.76043806	16	.	.	.
2	0	5	18	12	10.69404517	1	44	14.125	13.84804928	8	.	.	.	1	10	41	15	10.69404517	5	46	.	13.84531143	11	.	.	.
1	1	20	36	7	10.88843258	.	.	.	.	.	.	.	.	1	20	48	5	10.88843258	.	.	.	.	.	.	.	.
2	1	.	.	.	.	.	.	.	.	.	.	.	.	1	.	.	.	.	.	.	.	.	.	.	.	.
1	0	.	.	.	.	.	.	.	.	1	.	.	.	0	.	.	.	.	.	.	.	.	1	.	.	.
1	1	.	.	.	.	.	.	.	.	.	.	.	.	1	.	.	.	.	.	.	.	.	.	.	.	.
2	0	8.470588235	.	.	.	3	.	.	.	.	.	.	.	1	7	.	.	.	7.411764706	.	.	.	.	.	.	.
2	0	.	.	.	.	.	.	.	.	.	.	.	.	0	.	.	.	.	.	.	.	.	.	.	.	.
2	1	.	.	.	.	.	.	.	.	15	.	.	.	0	.	.	.	.	.	.	.	.	9	.	.	.
2	0	.	.	.	.	.	.	.	.	.	.	.	.	0	.	.	.	.	.	.	.	.	.	.	.	.
2	1	.	.	.	.	.	.	.	.	.	.	.	.	1	.	.	.	.	.	.	.	.	.	.	.	.
2	0	.	.	.	.	.	.	.	.	.	.	.	.	1	.	.	.	.	.	.	.	.	.	.	.	.
1	1	23	.	.	12.04654346	18	.	.	.	17	.	.	.	1	32	.	.	12.04654346	21	.	.	.	18	.	.	.
2	0	10	.	.	11.95345654	9	39	.	14.29705681	7	.	.	.	1	30	.	.	.	9	30	6.5	14.23682409	7	.	.	.
2	1	0	.	.	.	0	.	.	.	0	.	.	.	1	11	.	.	.	15	.	.	.	4	.	.	.
2	1	1	35	14	11.47433265	1	37	14	13.28131417	0	14.503	13	16.14784394	1	2	42	14	11.47433265	1	40	13	13.28952772	0	18	14.125	16.14784394
1	1	.	.	.	.	.	.	.	.	.	.	.	.	1	.	.	.	.	.	.	.	.	.	.	.	.
1	1	.	.	.	.	.	.	.	.	.	.	.	.	1	.	.	.	.	.	.	.	.	.	.	.	.
2	0	7	.	.	12.02737851	9	45	16	14.02600958	.	15.167	13.125	16.62970568	1	7	.	.	12.02737851	5	40	19	14.02600958	.	18	14	16.59000684
1	1	19	53	16	11.96440794	9	45	19	14.16563997	10	18	19	16.75838467	1	30	49	17	11.96167009	9	44	19	14.16563997	15	18.668	13.125	16.73648186
2	0	.	.	.	.	.	.	.	.	.	.	.	.	1	.	.	.	.	.	.	.	.	.	.	.	.
2	1	4	.	.	12.38056126	2	42	24	15.34017796	.	20	23	16.92402464	0	1	.	18	12.38056126	1	38	.	15.26351814	.	8.672	19	16.90896646
2	0	18	45	13	11.56468172	.	.	.	.	9	.	.	.	0	21	26	17	11.69609856	.	44	.	14.46954141	4	.	.	.
1	0	.	.	.	.	.	.	.	.	.	.	.	.	0	.	.	.	.	.	.	.	.	.	.	.	.
2	0	.	.	.	.	.	.	.	.	0	.	.	.	1	.	.	.	.	.	.	.	.	0	.	.	.
2	0	.	.	.	.	.	.	.	.	.	.	.	.	0	.	.	.	.	.	.	.	.	.	.	.	.
2	1	.	.	.	.	.	.	.	.	.	.	.	.	0	.	.	.	.	.	.	.	.	.	.	.	.
2	0	.	.	.	.	.	.	.	.	4	.	.	.	1	.	.	.	.	.	.	.	.	6	.	.	.
2	1	.	.	.	.	.	40	17	14.47775496	1	.	.	.	1	.	.	.	.	.	37	13	14.47775496	9.529411765	.	.	.
1	1	11	51	10	11.23887748	.	44	16	13.86173854	6	.	.	.	1	5	51	9	11.16495551	.	43	15	13.86173854	1	.	.	.
2	0	.	.	.	.	.	.	.	.	.	.	.	.	1	.	.	.	.	.	.	.	.	.	.	.	.
2	1	.	.	.	.	.	.	.	.	.	.	.	.	1	.	.	.	.	.	.	.	.	.	.	.	.
2	1	22	50	12	11.58384668	.	.	.	.	.	15	17	16.02327173	1	52	55	8	11.58384668	.	.	.	.	.	16	15.125	16.06570842
1	1	7	.	.	.	.	.	.	.	.	.	.	.	1	6	.	.	.	.	.	.	.	.	.	.	.
2	0	.	.	.	.	.	.	.	.	.	.	.	.	0	.	.	.	.	.	.	.	.	.	.	.	.
2	0	.	.	.	.	.	.	.	.	.	.	.	.	0	.	.	.	.	.	.	.	.	.	.	.	.
2	0	4	41	8	10.73785079	.	46	16.125	13.81793292	0	.	.	.	0	3	33	8	10.68309377	.	40	12.125	13.35249829	0	.	.	.
1	1	23	31	4	10.75154004	.	.	.	.	8	.	.	.	1	24	43	9	10.75154004	.	.	.	.	7	.	.	.
2	0	16	24	10	10.67761807	11	36	.	13.80971937	12	.	.	.	0	21	38	8	10.68309377	5	38	13.125	13.80971937	10	.	.	.
1	0	10	18	9	11.01437372	.	.	.	.	17	.	.	.	0	19	22	5	11.01437372	.	.	.	.	26	.	.	.
1	1	10	42	7	11.09650924	7	.	.	.	.	.	.	.	1	10	10	8	11.25804244	7	.	.	.	.	.	.	.
1	0	7	44	5	12.41067762	.	.	.	.	.	10	12.375	16.5927447	0	6	41	9	12.40793977	.	.	.	.	.	17	12.125	16.69815195
2	0	14	18	11	12.35865845	.	.	.	.	.	.	.	.	1	23	34	8	12.44626968	.	.	.	.	.	.	.	.
2	1	10	.	.	.	.	.	.	.	.	.	.	.	1	12	.	.	.	.	.	.	.	.	.	.	.
1	0	7	41	13	12.06023272	5	42	14.125	14.93497604	3	23	16	16.48049281	0	7	53	6	12.06023272	5	42	13.125	14.94045175	2	20.668	12.125	16.50376454
1	0	.	.	.	.	.	.	.	.	.	.	.	.	0	.	.	.	.	.	.	.	.	.	.	.	.
1	1	.	.	.	.	.	35	9.5	14.55441478	.	.	.	.	1	.	.	.	.	.	34	12.125	14.55441478	.	.	.	.
2	1	.	.	.	11.80287474	.	47	.	14.12183436	.	.	.	.	1	.	.	.	11.82477755	.	39	17	13.46201232	.	.	.	.
1	0	2	.	.	.	2	36	12.125	13.76317591	3	.	.	.	0	2	.	.	12.02190281	2	36	10	13.76317591	3	11.171	.	16.66803559
1	0	5	46	6	12.14784394	6	40	12.375	14.88569473	1	12.837	9.125	16.58179329	0	4	47	7	12.14784394	4	36	9.125	14.88569473	1	10.173	8.125	16.57494867
2	1	21	.	.	.	.	.	.	.	18	20	17	16.49007529	0	10	.	.	.	.	.	.	.	12	18.835	16.125	16.48870637
1	0	1	49	14	12.29021218	.	.	.	.	2	18	18	16.68720055	0	6	49	11	12.29021218	.	.	.	.	4	16.167	15.125	16.70225873
2	1	.	.	.	.	1.058823529	.	.	.	.	.	.	16.50924025	1	.	.	.	.	2.117647059	47	.	14.89117043	.	.	.	.
1	1	15	.	.	.	.	.	.	.	.	.	.	16.83778234	1	13	.	.	.	.	.	.	.	.	.	.	16.83778234
1	1	7	.	.	11.84941821	4	48	15	13.41546886	.	11.336	18	16.18617385	1	4	.	.	11.84941821	2	36	14.125	13.41546886	.	16	19	16.18617385
2	1	.	.	.	.	.	.	.	.	.	.	.	.	1	.	.	.	.	.	.	.	.	.	.	.	.
2	0	.	.	.	11.64134155	.	.	.	.	.	.	.	.	1	.	.	.	.	.	.	.	.	.	.	.	.
2	1	.	.	.	.	.	.	.	.	.	.	.	.	0	.	.	.	.	.	.	.	.	.	.	.	.
2	0	.	.	.	.	.	.	.	.	.	.	.	.	0	.	.	.	.	.	.	.	.	.	.	.	.
2	0	.	.	.	.	.	.	.	.	.	.	.	.	1	.	.	.	.	.	.	.	.	.	.	.	.
2	1	1	36	17	11.63039014	.	.	.	.	.	.	.	.	0	1	45	13	11.6440794	.	47	.	14.20123203	.	.	.	.
2	0	10	.	.	.	11	.	.	.	.	.	.	.	0	12	.	.	.	7	.	.	.	.	.	.	.
2	0	.	18	3	11.69883641	.	.	.	.	.	.	.	.	0	.	16	6	11.69883641	.	40	11.5	14.45585216	.	.	.	.
2	1	.	.	.	.	.	.	.	.	.	.	.	.	1	.	.	.	.	.	.	.	.	.	.	.	.
2	0	.	.	.	.	.	.	.	.	.	.	.	.	1	.	.	.	.	.	.	.	.	.	.	.	.
1	1	4	44	17	11.6605065	11	.	.	.	.	.	.	.	1	4	40	13	11.6605065	5	.	.	.	.	.	.	.
1	0	.	.	.	.	.	.	.	.	.	.	.	.	0	.	.	.	.	.	.	.	.	.	.	.	.
2	1	.	.	.	.	.	.	.	.	.	.	.	.	0	.	.	.	.	.	.	.	.	.	.	.	.
2	0	.	.	.	.	.	.	.	.	.	.	.	.	0	.	.	.	.	.	.	.	.	.	.	.	.
2	1	.	.	.	11.72621492	.	35	.	13.16632444	.	.	.	.	1	.	.	.	11.72621492	.	.	.	.	.	.	.	.
2	1	.	.	.	.	.	.	.	.	.	.	.	.	0	.	.	.	.	.	41	.	13.29774127	.	.	.	.
2	1	24	18	5	10.65297741	31	45	.	13.54414784	29	.	.	.	0	2	29	6	10.770705	9.529411765	36	9	13.53867214	2	.	.	.
1	1	15	34	13	10.52429843	.	25	.	13.80971937	.	.	.	.	1	12	47	15	10.52703628	.	43	10.5	13.36344969	.	.	.	.
2	1	.	.	.	.	.	.	.	.	.	.	.	.	0	.	.	.	.	.	.	.	.	.	.	.	.
2	0	.	.	.	.	14	27	6.5	13.59342916	.	.	.	.	1	.	.	.	.	34	41	14	13.59890486	.	.	.	.
2	0	3	52	12	12.11498973	3.6	.	.	.	0	11.837	14.125	16.61054073	0	9	50	11	12.11498973	3.6	.	.	.	0	14	15.125	16.61601643
1	0	.	30	4	11.69062286	6	32	12.125	13.63997262	.	.	.	16.32854209	0	.	44	9	11.70431211	6	31	13.125	13.64544832	.	22	.	16.32169747
2	1	15	.	14	12.10951403	7	47	20	14.36276523	5	18	13.375	16.69404517	1	12	.	.	12.10951403	6	45	15	14.36276523	4	18	16.125	16.69267625
1	0	.	53	12	12.64339493	.	.	.	.	.	.	.	.	0	.	54	8	12.64887064	.	.	.	.	.	.	.	.
1	1	.	.	.	.	.	.	.	.	.	.	.	.	1	.	.	.	.	.	.	.	.	.	.	.	.
2	1	.	.	.	13.67556468	.	.	.	.	.	14.668	17	17.01711157	0	.	.	.	13.67556468	.	.	.	.	.	10.338	11	17.03764545
2	1	3	52	10	11.73990418	3	44	16	13.54688569	1	19	11.125	16.38193018	1	10	41	11	11.74264203	6	43	15.125	13.54688569	3	14	11.125	16.38193018
2	0	5	.	.	.	.	.	.	.	.	.	.	.	0	19	.	.	.	.	.	.	.	.	.	.	.
2	0	13	52	10	12.21629021	9	48	10.5	14.95687885	11	20	12.125	16.64065708	1	4	54	8	12.21355236	13	42	11	14.95687885	8	22	14	16.67488022
2	0	.	.	.	.	.	.	.	.	.	.	.	.	1	.	.	.	.	.	.	.	.	.	.	.	.
2	0	3	34	5	12.15879535	.	.	.	.	16	16	11.125	16.76933607	0	8	31	13	12.15879535	.	.	.	.	5	16.835	12.125	16.59000684
2	0	.	.	.	.	.	.	.	.	.	.	.	.	0	.	.	.	.	.	.	.	.	.	.	.	.
2	0	22	50	13	11.63312799	.	.	.	.	.	.	.	.	0	5	44	15	11.54551677	.	.	.	.	.	.	.	.
1	0	2	.	.	11.34839151	.	42	.	14.0698152	13	.	.	.	0	1	.	.	11.34839151	.	.	.	.	7	.	.	.
2	0	0	48	19	11.52908966	2	42	20	14.66392882	4	18.835	21	15.99315537	1	1	52	6	11.52908966	10	42	15.125	14.67214237	10	12.67	11	15.99178645
2	0	.	44	3	11.69336071	.	.	.	.	.	.	.	.	1	.	52	10	11.69609856	.	.	.	.	.	.	.	.
2	0	.	.	.	.	.	.	.	.	.	.	.	.	1	.	.	.	.	.	.	.	.	.	.	.	.
2	0	.	.	.	.	.	.	.	.	.	.	.	.	0	.	.	.	.	.	.	.	.	.	.	.	.
1	0	9	40	4	10.74332649	.	.	.	.	7	.	.	.	0	11	41	5	10.74332649	.	.	.	.	8	.	.	.
2	1	.	.	.	.	.	.	.	.	.	.	.	.	0	.	.	.	.	.	.	.	.	.	.	.	.
1	1	.	.	.	.	.	.	.	.	19.05882353	.	.	.	1	.	.	.	.	.	.	.	.	22.23529412	.	.	.
2	0	.	.	.	.	.	.	.	.	.	.	.	.	0	.	.	.	.	.	.	.	.	.	.	.	.
2	0	.	.	.	.	.	.	.	.	.	.	.	.	1	.	.	.	.	.	.	.	.	.	.	.	.
2	1	.	.	.	.	.	.	.	.	.	.	.	.	0	.	.	.	.	.	.	.	.	.	.	.	.
2	1	.	.	.	.	.	.	.	.	.	.	.	.	1	.	.	.	.	.	.	.	.	.	.	.	.
2	0	36	12	14	10.58726899	.	.	.	.	.	.	.	.	0	22	40	12	10.58726899	.	.	.	.	.	.	.	.
2	1	.	.	.	.	.	.	.	.	.	.	.	.	0	.	.	.	.	.	.	.	.	.	.	.	.
2	0	.	.	.	.	.	.	.	.	4	.	.	.	1	.	.	.	.	.	.	.	.	6	.	.	.
2	0	.	.	.	.	.	.	.	.	.	.	.	.	1	.	.	.	.	.	.	.	.	.	.	.	.
2	1	.	.	.	.	.	.	.	.	.	.	.	.	1	.	.	.	.	.	.	.	.	.	.	.	.
2	1	.	.	.	.	.	.	.	.	.	.	.	.	1	.	.	.	.	.	.	.	.	.	.	.	.
2	0	15	.	.	12.01368925	.	39	12.125	13.65639973	.	.	.	.	0	19	38	10	12.01368925	.	32	10.125	13.65639973	.	.	.	.
2	1	10.58823529	.	.	12.38603696	.	37	11.125	14.6255989	.	.	.	.	1	10.58823529	.	9	12.36960986	.	27	11	14.62833676	.	.	.	.
2	1	.	.	.	.	.	.	.	.	.	.	.	.	0	.	.	.	.	.	.	.	.	.	.	.	.
2	0	.	.	.	.	.	.	.	.	.	.	.	.	1	.	.	.	.	.	.	.	.	.	.	.	.
2	0	2	.	.	11.47980835	0	50	19	13.97125257	0	18.167	16	16.19028063	0	4	.	.	11.47980835	7	49	16	13.98220397	7	16.835	11	16.18617385
2	1	7.875	.	.	.	5	.	.	.	6	13.835	11.5	16.60780287	0	7.411764706	.	.	.	15	.	.	.	6	9.336	9.125	16.56673511
1	0	.	50	11	12.32580424	.	39	16	14.55167693	.	.	.	.	0	.	49	14	12.33675565	.	48	14	14.55167693	.	.	.	.
1	1	23	47	11	12.38329911	16	.	.	.	11	8.837	11	16.78850103	1	22	36	10	12.38056126	15	.	.	.	7	7.338	13.125	16.79123888
1	0	.	.	.	.	.	.	.	.	.	.	.	.	0	.	.	.	.	.	.	.	.	.	.	.	16.92265572
2	0	7	48	14	12.60780287	.	.	.	.	.	.	.	.	1	19	34	9	12.60780287	.	.	.	.	.	.	.	.
1	0	1	18	7	12.10403833	1	.	.	.	.	.	.	.	0	4	50	11	12.09856263	2	.	.	.	.	.	.	.
2	1	.	.	.	.	.	.	.	.	.	.	.	.	0	.	.	.	.	.	.	.	.	.	.	.	.
2	0	.	.	.	.	.	.	.	.	.	11.837	19	16.71868583	0	.	.	.	.	.	39	.	15.08829569	.	16.167	24	16.76386037
1	0	.	.	.	.	.	.	.	.	.	.	.	.	0	.	.	.	.	.	.	.	.	.	.	.	.
2	1	.	48	16	12.45448323	.	.	.	.	.	.	.	.	1	.	42	13	12.45448323	.	.	.	.	.	.	.	.
2	0	.	.	.	.	.	.	.	.	.	.	.	.	1	.	.	.	.	.	.	.	.	.	.	.	.
1	1	.	.	.	.	.	.	.	.	.	.	.	.	1	.	.	.	.	.	.	.	.	.	.	.	.
2	1	.	.	.	.	.	.	.	.	0	.	.	.	1	.	.	.	.	.	.	.	.	4	.	.	.
2	1	0	48	9	10.67488022	1.2	49	9	12.93634497	0	.	.	.	1	8	43	8	10.66392882	9	42	15	12.93634497	0	.	.	.
2	0	.	.	.	.	.	.	.	.	.	.	.	.	1	.	.	.	.	.	.	.	.	.	.	.	.
2	1	.	.	.	.	.	.	.	.	.	.	.	.	1	.	.	.	.	.	.	.	.	.	.	.	.
1	1	.	18	11	10.26694045	.	.	.	.	.	.	.	.	1	.	37	11	10.2642026	.	.	.	.	.	.	.	.
1	1	4	.	.	11.69062286	.	.	.	.	4	.	.	.	1	4	.	.	11.68788501	.	.	.	.	6	.	.	.
2	0	1	42	12	10.29158111	.	.	.	.	1.058823529	.	.	.	0	7	28	12	10.29431896	.	39	.	13.27036277	8.470588235	.	.	.
1	0	27	29	6	11.77002053	12	35	5.5	13.5687885	10	.	.	.	0	16	42	9	11.77002053	16	46	4.5	13.56605065	18	18.835	12.125	16.46269678
1	0	.	.	.	.	.	.	.	.	.	.	.	.	0	.	.	.	.	.	.	.	.	.	.	.	.
1	0	.	.	.	.	.	.	.	.	.	.	.	.	0	.	.	.	.	.	.	.	.	.	.	.	.
1	1	.	.	.	.	.	.	.	.	.	.	.	.	1	.	.	.	.	.	.	.	.	.	.	.	.
2	0	.	.	.	.	.	.	.	.	.	.	.	.	0	.	.	.	.	.	.	.	.	.	.	.	.
2	0	5	45	12	10.57084189	.	.	.	.	1	.	.	.	1	16	39	13	10.57084189	.	.	.	.	9	.	.	.
2	0	13	51	15	12.45448323	29	.	.	.	.	.	.	.	0	6	41	8	12.45448323	6	43	.	15.35112936	.	.	.	.
2	0	15	53	17	11.65229295	.	.	.	.	4	24	21	15.95619439	0	27	49	17	11.65229295	.	.	.	.	6	16.167	22	15.98631075
1	1	.	.	.	.	.	.	.	.	.	.	.	.	1	.	.	.	.	.	.	.	.	.	.	.	.
1	1	.	.	.	.	.	.	.	.	.	.	.	.	1	.	.	.	.	.	.	.	.	.	.	.	.
2	1	.	.	.	.	.	.	.	.	.	.	.	16.59411362	0	.	.	.	.	.	.	.	.	.	.	.	.
1	0	.	.	.	.	.	.	.	.	4	.	.	.	0	.	.	.	.	.	.	.	.	1	.	.	.
2	1	.	.	.	.	.	.	.	.	16	.	.	.	0	.	.	.	.	.	.	.	.	3	.	.	.
1	1	16	44	13	10.71321013	12	46	21	13.86447639	8	.	.	.	1	17	41	15	10.71321013	14	46	18	13.86447639	9	.	.	.
2	1	.	.	.	.	.	.	.	.	.	.	.	.	0	.	.	.	.	.	.	.	.	.	.	.	.
1	0	15	.	.	.	.	38	.	14.4312115	12	.	.	.	0	17	.	.	.	.	35	12	14.4312115	10	.	.	.
2	1	.	.	.	.	.	.	.	.	20	.	.	.	0	.	.	.	.	.	.	.	.	1	.	.	.
1	1	0	.	.	.	0	44	13	13.83162218	0	.	.	.	1	0	.	.	.	0	48	11	13.83162218	0	.	.	.
2	0	18	47	15	11.44695414	4	45	14.125	13.908282	2	.	.	.	0	1	46	16	11.44695414	1	50	17	13.908282	0	.	.	.
1	0	8	.	.	12.07665982	7	43	12	14.51334702	7.411764706	16	10.125	16.77481177	0	7	.	.	12.07665982	9	49	14	14.51334702	7.411764706	16.835	11.125	16.77481177
1	1	.	.	.	.	.	.	.	.	.	.	.	.	1	.	.	.	.	.	.	.	.	.	.	.	.
2	0	.	.	.	.	.	.	.	.	.	.	.	.	1	.	.	.	.	.	.	.	.	.	.	.	.
1	1	.	.	.	.	.	.	.	.	.	.	.	.	1	.	.	.	.	.	.	.	.	.	.	.	.
1	1	4	48	15	12.50924025	2	44	16	14.19028063	0	22	15	16.52429843	1	4	50	14	12.33127995	1	42	17	13.82888433	0	15.835	22	16.52019165
2	1	8	42	9	10.46680356	.	.	.	.	.	.	.	.	0	3	42	14	10.46680356	.	.	.	.	.	.	.	.
2	0	4	.	.	11.84941821	3	45	19	14.99794661	.	.	.	.	0	4	.	.	11.84941821	4	48	18	15.00616016	.	.	.	.
2	1	.	.	.	.	.	.	.	.	.	.	.	.	1	.	.	.	.	.	.	.	.	.	.	.	.
2	0	.	.	.	.	.	.	.	.	.	.	.	.	1	.	.	.	.	.	.	.	.	.	.	.	.
2	1	.	.	.	.	.	.	.	.	.	.	.	.	0	.	.	.	.	.	.	.	.	.	.	.	.
1	0	3	35	17	12.3394935	.	.	.	.	2	11.004	17.125	16.83915127	0	10	49	11	12.3394935	.	.	.	.	1	13.505	15.125	16.83641342
2	1	7	39	9	10.83093771	16.94117647	42	19	13.96577687	9	.	.	.	0	15	49	4	10.82272416	19.05882353	43	13.125	13.96851472	7	.	.	.
2	0	2	.	15	11.26078029	6	.	.	.	0	.	.	.	1	6	.	.	11.26078029	13	.	.	.	3	.	.	.
2	1	5	39	8	12.03559206	4	.	.	.	.	14	.	16.63791923	0	3	48	9	12.03285421	4	46	12.125	13.79055441	.	.	.	16.63518138
2	0	6	.	.	.	.	.	.	.	11	15.002	14.125	16.84736482	0	4	.	.	.	.	.	.	.	2	16.835	13.125	16.87474333
2	1	26	12	9	11.49897331	12	.	.	.	11	17.835	16	16.00958248	1	11	.	.	12.8678987	11	.	.	.	10	13.837	14.125	16.00958248
1	0	7	40	11	12.05475702	8	44	11.125	13.96303901	9	19	14.125	16.69267625	0	6	51	9	12.05475702	10	42	13.125	13.96577687	3	18	12.125	16.6954141
2	0	.	.	.	.	.	.	.	.	.	.	.	.	1	.	.	.	.	.	.	.	.	.	.	.	.
1	1	.	.	.	.	.	.	.	.	.	.	.	.	1	.	.	.	.	.	.	.	.	.	.	.	.
1	0	.	.	.	.	.	.	.	.	29	.	.	.	0	.	.	.	10.93497604	.	.	.	.	15	.	.	.
2	0	.	.	.	.	.	.	.	.	.	.	.	.	1	.	.	.	.	.	.	.	.	.	.	.	.
2	1	.	42	10	10.9596167	.	.	.	.	.	.	.	.	0	.	49	13	11.1156742	.	.	.	.	.	.	.	.
1	0	2	37	8	11.37029432	.	37	16	14.31348392	0	.	.	.	0	7	38	14	11.37303217	.	44.75	.	14.32443532	0	.	.	.
1	0	.	.	.	.	.	.	.	.	.	.	.	.	0	.	.	.	.	.	.	.	.	.	.	.	.
2	0	3	46	13	12.21629021	3	49	19	14.96783025	1	18	21	16.73100616	0	7	44	14	12.24640657	10	.	.	.	11	12	.	16.81040383
2	1	.	.	.	.	.	.	.	.	.	.	.	.	1	.	.	.	.	.	.	.	.	.	.	.	.
1	0	7	38	11	10.66119097	.	.	.	.	.	.	.	.	0	7	46	10	10.66119097	.	.	.	.	.	.	.	.
1	0	.	.	.	.	.	42	18	14.20944559	10	13.338	.	16.63381246	0	.	.	.	.	.	41	17	14.20944559	11	14.835	14	16.46817248
2	1	.	.	.	.	.	.	.	.	.	.	.	.	0	.	.	.	.	.	.	.	.	.	.	.	.
2	1	.	.	.	.	.	.	.	.	.	.	.	.	1	.	.	.	.	.	.	.	.	.	.	.	.
2	0	.	.	.	.	.	.	.	.	.	.	.	.	1	.	.	.	.	.	.	.	.	.	.	.	.
2	0	5	42	12	11.99178645	9	46	11.125	14.98699521	7	13.835	13.125	16.64339493	0	11	50	17	11.98631075	20	45	17.125	14.98699521	24	13.169	13.125	16.66666667
2	1	5	42	8	12.21355236	7	.	.	.	6	.	.	.	1	6.352941176	38	5	12.24366872	8	.	.	.	6	.	.	.
2	0	.	.	.	.	.	.	.	.	.	.	.	.	0	.	.	.	.	.	.	.	.	.	.	.	.
2	0	.	.	.	.	.	.	.	.	.	.	.	.	1	.	.	.	.	.	.	.	.	.	.	.	.
2	1	10	.	.	11.75085558	21	44	14	14.91033539	.	13.837	18	16.21765914	0	28	.	.	.	19	.	.	.	.	9.837	8.5	16.23682409
1	0	6	32	10	11.35660507	5	44	16	14.22313484	2	.	.	.	0	6	31	10	11.35660507	4	38	17	14.22313484	2	.	.	.
2	0	23	42	14	11.46064339	11	42	19	13.59890486	6	17	21	16.17522245	1	17	37	10	11.46338125	5	42	13.125	13.60711841	1	17	6.5	16.07255305
2	0	4	50	16	11.47433265	.	.	.	.	3	21	13.125	15.90965092	0	5	52	13	11.47433265	.	.	.	.	6	16	13.125	15.90965092
1	0	.	.	.	.	.	.	.	.	.	.	.	.	0	.	.	.	.	.	.	.	.	.	.	.	.
1	1	12	27	9	10.74058864	.	.	.	.	13	.	.	.	1	27	22	4	10.74058864	.	.	.	.	23	.	.	.
2	0	6	55	13	10.55167693	.	48	.	13.64544832	4	.	.	.	0	10	43	12	10.55167693	.	50	16	13.64544832	1	.	.	.
2	0	.	.	.	.	.	.	.	.	.	.	.	.	1	.	.	.	.	.	.	.	.	.	.	.	.
2	1	.	.	.	.	.	.	.	.	.	.	.	.	1	.	.	.	.	.	.	.	.	.	.	.	.
2	0	22	.	.	12.36413415	.	.	.	.	9	.	.	.	1	21	.	.	12.36413415	.	.	.	.	9	.	.	.
2	0	.	.	.	.	.	.	.	.	.	.	.	.	1	.	.	.	.	.	.	.	.	.	.	.	.
2	1	.	.	.	.	.	.	.	.	.	.	.	.	1	.	.	.	.	.	.	.	.	.	.	.	.
1	1	7	.	.	12.10677618	9	45	10	13.77138946	0	14	15	16.6844627	1	7	.	.	12.10677618	9	43	13.125	13.81519507	0	12.835	14.125	16.65708419
1	0	.	.	.	.	.	.	.	.	.	.	.	.	0	.	.	.	.	.	.	.	.	.	.	.	.
2	0	12	48	1	11.05544148	.	.	.	.	.	.	.	.	0	13	.	8	11.05817933	.	.	.	.	.	.	.	.
2	1	.	.	.	.	4	.	.	.	.	.	.	.	0	.	.	.	.	19	39	8.125	14.75154004	.	.	.	.
2	0	.	.	.	.	.	.	.	.	.	.	.	.	0	.	.	.	.	.	.	.	.	.	.	.	.
1	1	.	.	5	10.54620123	.	.	.	.	.	.	.	.	1	.	.	.	.	.	.	.	.	.	.	.	.
2	1	.	.	.	.	.	.	.	.	.	.	.	.	1	.	.	.	.	.	.	.	.	.	.	.	.
2	1	.	.	.	.	.	.	.	.	9	.	.	.	0	.	.	.	.	.	.	.	.	10	.	.	.
1	0	1	52	9	11.39767283	.	.	.	.	.	14.67	.	16.13689254	0	1	48	12	11.40041068	.	.	.	.	.	15.835	.	16.13415469
2	1	8	40	12	12.5119781	.	.	.	.	12	18	15	16.66119097	0	9	37	9	12.49828884	.	.	.	.	0	15.336	13.125	16.56536619
2	0	.	.	.	.	.	.	.	.	.	.	.	.	1	.	.	.	.	.	.	.	.	.	.	.	.
2	0	.	.	.	.	.	.	.	.	.	.	.	.	1	.	.	.	.	.	.	.	.	.	.	.	.
2	0	6	42	9	11.45790554	3	41	12.125	13.28405202	0	12	12	16.09993155	0	12	28	6	11.45790554	6	39	10.375	13.28131417	0	15	13.125	16.10130048
1	0	5	39	12	11.95619439	11	.	.	.	4	18	12.125	16.03422313	0	8	49	11	11.95619439	12	.	.	.	4	9.835	12.125	16.03696099
1	0	7	40	12	12.27104723	10	30	11.125	15.10746064	8	12.835	13.125	16.67761807	0	4	46	10	12.27104723	10	40	13	15.11841205	2	9.503	14	16.81314168
2	0	2	20	9	12.23271732	10	37	10.125	14.96235455	.	.	.	.	1	5	20	9	12.19986311	5.294117647	38	13.125	14.96235455	.	.	.	.
2	1	7	.	.	.	.	.	.	.	8	.	.	.	1	4	.	14	10.85010267	.	.	.	.	8	.	.	.
1	1	10	39	11	11.75085558	7	43	13.5	15.08281999	12	9.837	14.125	16.38056126	1	4	49	13	11.8220397	0	47	10.5	14.81451061	0	19	.	16.37782341
1	1	.	.	.	.	.	.	.	.	.	.	.	.	1	.	.	.	.	.	.	.	.	.	.	.	.
2	0	42	24	4	10.24503765	23	38	11.375	13.26214921	4	.	.	.	0	1	43	9	10.23682409	0	41	15.125	13.26214921	1	.	.	.
2	1	.	.	.	.	.	.	.	.	.	.	.	.	1	.	.	.	.	.	.	.	.	.	.	.	.
2	0	0	49	14	11.98631075	2	43	17	13.80971937	0	18	13.125	16.63518138	0	4	39	16	11.98631075	4	46	20	13.92744695	2	19	17	16.62970568
2	0	.	.	.	.	.	.	.	.	.	.	.	.	1	.	.	.	.	.	.	.	.	.	.	.	.
1	1	.	26	8	10.30800821	.	.	.	.	6	.	.	.	1	.	36	7	10.30253251	.	.	.	.	1	.	.	.
2	0	13	33	5	11.64134155	21	39	7.5	13.44010951	.	8.173	6.5	16.27652293	0	8	20	2	11.64134155	21	27	6.5	13.44010951	.	.	8.125	16.27652293
2	0	16	37	12	10.32991102	8.470588235	43	.	13.07323751	9	.	.	.	1	9	16	7	10.32991102	5.294117647	.	.	.	7	.	.	.
2	0	.	.	.	.	.	.	.	.	.	.	.	.	0	.	.	.	.	.	.	.	.	.	.	.	.
2	0	.	.	.	.	.	.	.	.	.	.	.	.	0	.	.	.	.	.	.	.	.	.	.	.	.
2	1	.	.	.	.	.	.	.	.	.	.	.	.	1	.	.	.	.	.	.	.	.	.	.	.	.
2	1	.	.	.	.	.	.	.	.	.	.	.	.	0	.	.	.	.	.	.	.	.	.	.	.	.
2	0	.	.	.	.	.	.	.	.	.	.	.	.	1	.	.	.	.	.	.	.	.	.	.	.	.
2	1	.	.	.	.	.	.	.	.	.	.	.	.	0	.	.	.	.	.	.	.	.	.	.	.	.
2	0	36	24	7	11.66872005	52	33	7.5	14.81177276	.	9.672	11	16.36413415	1	40	42	13	11.78370979	48	45	11.125	14.81177276	.	19	13.125	16.37645448
2	1	.	.	.	.	.	.	.	.	.	.	.	.	1	.	.	.	.	.	.	.	.	.	.	.	.
2	1	.	.	.	.	.	.	.	.	.	.	.	.	1	.	.	.	.	.	.	.	.	.	.	.	.
2	0	12	43	15	11.46885695	18	45	.	14.51334702	6	.	.	.	0	9	47	12	11.27994524	10	49	.	14.05338809	3	.	.	.
1	0	13	31	11	10.75701574	.	38	13	13.50581793	4.235294118	.	.	.	0	16	18	5	10.75701574	.	29	10.5	13.50581793	5	.	.	.
1	1	8	.	.	11.91238877	.	.	.	.	7	.	.	.	1	8	.	10	11.91238877	.	.	.	.	8	.	.	.
1	1	2	34	9	12.35865845	.	.	.	.	2	9.837	12.125	16.79671458	1	1	18	9	12.3559206	.	.	.	.	2	8.837	9.125	16.79671458
2	0	.	.	.	.	.	.	.	.	.	.	.	.	0	.	.	.	.	.	.	.	.	.	.	.	.
2	0	0	53	14	11.20328542	0	42	12.125	14.33264887	0	.	.	.	1	0	46	8	11.20328542	0	43	11.5	14.35455168	0	.	.	.
1	0	3	.	.	.	5	43	18	13.56057495	0	17.334	12.125	16.51334702	0	3	.	.	11.77549624	4	47	16.125	13.48939083	0	19.835	12	16.5119781
2	1	.	.	.	.	10	.	.	.	0	.	.	.	1	.	.	.	.	18	.	.	.	6	.	.	.
1	0	.	.	.	.	.	.	.	.	.	.	.	.	0	.	.	.	.	.	.	.	.	.	.	.	.
1	0	2	.	.	12.5229295	.	.	.	.	.	13.837	17	16.08487337	0	3	.	.	11.60301164	.	.	.	.	.	10.334	.	16.07665982
2	1	.	.	.	.	.	.	.	.	26	.	.	.	1	.	.	.	.	.	.	.	.	18	.	.	.
2	0	.	.	.	.	.	.	.	.	.	.	.	.	1	.	.	.	.	.	.	.	.	.	.	.	.
1	1	4	37	11	12.04928131	5	43	17	13.85900068	.	14.668	12	16.82683094	1	2	35	12	12.05201916	6	32	10.375	13.86447639	.	10.837	.	16.96783025
2	0	.	.	.	11.86584531	.	44	.	13.50308008	.	.	.	.	1	.	.	.	11.89048597	.	26	13.125	13.53593429	.	.	.	.
2	1	1	37	10	10.13278576	.	39	18.125	13.27857632	0	.	.	.	1	3	40	6	10.13552361	.	46	14	13.27857632	8	.	.	.
2	1	13	36	3	10.4312115	7.875	42	11.125	13.51950719	5	.	.	.	1	14	37	10	10.45311431	12.375	38	12.125	13.19644079	6	.	.	.
2	1	9	40	14	10.28610541	25	46	22	13.14989733	10	.	.	.	0	9	53	6	10.25051335	8	45	19	13.14989733	3	.	.	.
1	0	19	49	9	11.97535934	7	46	13	15.12936345	4	19	14.125	16.43805613	0	6	48	6	11.97535934	7	45	11.125	15.1321013	9	21	11	16.42984257
2	0	.	.	.	.	.	.	.	.	.	.	.	.	1	.	.	.	.	.	.	.	.	.	.	.	.
1	0	8	49	10	11.60848734	0	41	15.125	14.68309377	0	18	18	16.00821355	0	6	52	11	11.53730322	3	48	17	14.2587269	4	19	20	16.05201916
2	0	.	.	.	.	.	.	.	.	.	.	.	.	0	.	.	.	.	.	.	.	.	.	.	.	.
2	0	19	39	12	10.7652293	8	46	11.375	13.9137577	7	.	.	.	1	18	49	7	10.7652293	16	41	12.125	13.47570157	7	.	.	.
1	1	.	.	.	.	.	.	.	.	.	.	.	.	1	.	.	.	.	.	.	.	.	.	.	.	.
2	1	.	.	.	13.60164271	.	.	.	.	22	.	.	.	0	.	.	.	13.59342916	.	.	.	.	2	.	.	.
2	1	9	37	12	11.50444901	5	.	.	.	.	10.501	10.125	16.00958248	0	2	38	10	11.50444901	6	.	.	.	.	15.835	12.125	15.98631075
2	1	.	.	.	.	.	.	.	.	.	.	.	.	1	.	.	.	.	.	.	.	.	.	.	.	.
1	0	.	.	.	.	.	.	.	.	5	.	.	.	0	.	.	.	.	.	.	.	.	5	.	.	.
2	1	17	.	.	.	.	41	20	14.40657084	14	27	14	16.69815195	0	8	.	.	.	.	47	16.125	14.39561944	9	13.338	14	16.58590007
2	0	.	.	.	.	.	.	.	.	.	.	.	.	1	.	.	.	.	.	.	.	.	.	.	.	.
2	0	6	38	12	11.71800137	.	.	.	.	1	13.835	11.125	16.16837782	0	3	45	15	11.70704997	.	.	.	.	4	19	10.5	16.16974675
2	0	0	44	10	10.45037645	.	42	13	13.3798768	1	.	.	.	1	7	45	7	10.4421629	.	.	.	.	2	.	.	.
2	0	.	.	.	.	.	.	.	.	.	.	.	.	1	.	.	.	.	.	.	.	.	.	.	.	.
2	1	2	.	10	12.04928131	4	.	.	.	1	19	14.125	16.5119781	0	3	.	.	13.29774127	3	47	.	14.80629706	0	16	21	16.50513347
1	0	.	41	11	10.54893908	.	.	.	.	.	.	.	.	0	.	27	7	10.54893908	.	.	.	.	.	.	.	.
2	1	.	.	.	.	.	.	.	.	.	.	.	.	1	.	.	.	.	.	.	.	.	.	.	.	.
2	0	.	.	.	.	9	.	.	.	.	.	.	.	0	.	.	.	.	33	.	.	.	.	.	.	.
1	1	.	.	.	.	.	.	.	.	.	.	.	.	1	.	.	.	.	.	.	.	.	.	.	.	.
1	0	22	41	13	11.54004107	23	45	14.125	13.34428474	9	11.505	13.125	16.45995893	0	23	.	15	11.90417522	28	41	13.125	13.36071184	13	12.501	15.125	16.39151266
2	1	.	.	.	.	.	.	.	.	18	.	.	.	0	.	.	.	.	.	.	.	.	3	.	.	.
2	1	17	42	6	10.18754278	.	33	7	13.32511978	16	.	.	.	1	10	36	11	10.18480493	.	42	17	13.32511978	11	.	.	.
1	0	4	.	.	11.86584531	0	38	17	13.5797399	2	20	12	16.38329911	0	4	.	.	11.86858316	0	39	14.125	13.5742642	2	21	10.125	16.38466804
2	1	.	.	.	.	.	.	.	.	.	.	.	.	1	.	.	.	.	.	.	.	.	.	.	.	.
2	1	5	48	13	12.10403833	.	48	13.125	15.11019849	2	17.835	13	16.59548255	0	4	40	14	12.07118412	.	42	16	15.11019849	3	9.672	13	16.60780287
2	1	.	.	.	.	.	.	.	.	.	.	.	.	1	.	.	.	.	.	.	.	.	.	.	.	.
1	0	.	.	.	.	.	.	.	.	.	.	.	.	0	.	.	.	.	.	.	.	.	.	.	.	.
2	1	.	.	.	.	.	.	.	.	.	.	.	.	0	.	.	.	.	.	.	.	.	.	.	.	.
2	1	.	.	.	.	.	.	.	.	9	.	.	.	1	.	.	.	.	.	.	.	.	3	.	.	.
1	0	.	.	.	.	.	.	.	.	.	.	.	.	0	.	.	.	.	.	.	.	.	.	.	.	.
2	1	.	49	14	10.65845311	.	.	.	.	12	.	.	.	0	.	45	12	10.65845311	.	.	.	.	8	.	.	.
1	1	14	20	7	11.40314853	35	.	.	.	.	.	.	.	1	23	.	.	.	40	.	.	.	.	.	.	.
1	0	7	.	.	11.42778919	.	.	.	.	.	.	.	.	0	8	.	.	.	.	.	.	.	.	.	.	.
2	0	2	.	.	12.34223135	8	.	.	.	.	.	.	16.84052019	0	6	.	.	12.33675565	9	.	.	.	.	.	.	.
2	0	3	.	.	11.93155373	.	37	9.125	13.5797399	.	11.672	.	16.66255989	0	4	.	.	12.13689254	.	35	13.125	14.26694045	.	.	.	.
2	1	.	42	8	11.2991102	.	.	.	.	6	.	.	.	1	.	45	10	11.2991102	.	.	.	.	11	.	.	.
2	1	3	.	.	.	1	47	18	13.82888433	1	13.835	15	16.65708419	1	15	.	.	.	20	46	12.125	13.9137577	3	14.169	13.125	16.65571526
2	1	4	44	12	11.84668036	.	.	.	.	3	.	.	.	0	0	53	15	11.84394251	.	.	.	.	0	.	.	.
2	0	16	.	14	12.34770705	.	.	.	.	.	.	.	.	1	14	.	.	.	.	.	.	.	.	.	.	.
2	1	.	.	.	.	.	.	.	.	.	.	.	.	1	.	.	.	.	.	.	.	.	.	.	.	.
2	1	.	.	.	.	.	.	.	.	.	.	.	.	0	.	.	.	.	.	.	.	.	.	.	.	.
1	1	.	.	.	.	.	.	.	.	.	.	.	.	1	.	.	.	.	.	.	.	.	.	.	.	.
2	0	.	.	.	.	.	.	.	.	.	.	.	.	0	.	.	.	.	.	.	.	.	.	.	.	.
1	0	.	.	.	.	.	.	.	.	.	.	.	.	0	.	.	.	.	.	.	.	.	.	.	.	.
1	0	.	.	.	.	.	.	.	.	.	.	.	.	0	.	.	.	.	.	.	.	.	.	.	.	.
1	1	.	.	.	.	.	.	.	.	.	.	.	.	1	.	.	.	.	.	.	.	.	.	.	.	.
2	1	15	47	8	12.19712526	9	.	.	.	.	.	.	.	0	14	23	9	11.84394251	17	.	.	.	.	.	.	.
1	0	6	40	12	11.67967146	.	.	.	.	10	.	.	.	0	3	41	11	11.80013689	.	.	.	.	5	.	.	.
2	0	11	42	7	12.62149213	.	.	.	.	.	.	.	.	1	12	25	5	12.62422998	.	.	.	.	.	.	.	.
2	0	.	39	16	11.80013689	.	46	19	14.23956194	4	17	16	16.46543463	1	.	33	12	11.80287474	.	43	14	14.23682409	8	10.505	19	16.47091034
2	1	.	.	.	.	.	.	.	.	.	.	.	.	0	.	.	.	.	.	.	.	.	.	.	.	.
2	0	5	37	12	11.91786448	3	45	15.125	14.72416153	2	14.334	11.125	16.35728953	1	3	50	12	11.91786448	3	48	14	14.70225873	2	23	19	16.42847365
2	0	.	.	.	.	.	.	.	.	.	.	.	.	0	.	.	.	.	.	.	.	.	.	.	.	.
2	1	11	.	.	11.44421629	.	.	.	.	.	.	.	.	0	2	46	12	11.44147844	.	.	.	.	.	.	.	.
2	0	12	.	.	11.80287474	11	.	.	.	7	.	.	.	0	20	.	.	11.80287474	26	.	.	.	18	.	.	.
2	1	.	.	.	.	.	.	.	.	.	.	.	.	1	.	.	.	.	.	.	.	.	.	.	.	.
2	1	0	47	8	10.33264887	0	42	11.5	13.20465435	0	.	.	.	1	5	40	12	10.31895962	17	39	12.125	13.45653662	13	.	.	.
2	1	8.470588235	.	.	.	.	.	.	.	.	.	.	.	0	2.117647059	.	.	.	.	42	12.125	14.58453114	.	.	.	.
2	1	30	4	4	11.96167009	37	41	9.375	13.84804928	9	.	.	.	1	6	28	10	11.90417522	1	43	10.125	13.84531143	0	9.668	4.5	16.53661875
2	1	7	.	.	11.96714579	0	.	.	.	0	25	.	16.67351129	0	2	.	.	11.9890486	0	.	.	.	1	.	.	.
2	1	13	43	7	12.00273785	.	.	.	.	3	18	.	16.5338809	0	34.94117647	20	12	11.95619439	.	.	.	.	9	19	12.125	16.53251198
2	0	7	55	15	10.93771389	.	.	.	.	.	.	.	.	1	7	51	18	10.93771389	.	.	.	.	.	.	.	.
2	1	11	.	.	.	.	46	.	13.81245722	2	.	.	.	1	2	.	.	.	.	.	.	.	2	.	.	.
1	1	2	.	.	11.9835729	6	.	.	.	6	13.336	12.125	16.17522245	1	2	.	.	.	6	.	.	.	1	14.169	13	16.16563997
1	0	.	.	.	.	.	.	.	.	.	.	.	.	0	.	.	.	.	.	.	.	.	.	.	.	.
1	1	.	.	.	.	.	.	.	.	.	.	.	.	1	.	.	.	.	.	.	.	.	.	.	.	.
2	0	.	.	.	.	.	.	.	.	.	.	.	.	1	.	.	.	.	.	.	.	.	.	.	.	.
1	0	3	.	.	.	3	44	13	14.0862423	6	20	11.125	16.32854209	0	1	20	10	11.99178645	3	46	12.125	14.0862423	3	24	14	16.3613963
2	0	15	.	.	.	.	.	.	.	.	13.338	4.125	16.28336756	1	16	.	.	12.82409309	.	.	.	.	.	.	.	.
2	0	.	27	3	11.46064339	.	.	.	.	.	.	.	.	1	.	43	12	11.58110883	.	.	.	.	.	.	.	.
1	1	.	.	.	.	.	.	.	.	.	.	.	.	1	.	.	.	.	.	.	.	.	.	.	.	.
1	1	26	41	14	10.68583162	34	.	.	.	29	.	.	.	1	32	42	12	10.67214237	34	.	.	.	28	.	.	.
2	1	3	36	13	12.03559206	0	41	15.125	13.87268994	4	13	14.125	16.72416153	1	12	12	13	12.03559206	7.875	28	6.5	13.84804928	6	9.503	8.375	16.71594798
2	1	.	.	.	.	.	.	.	.	.	.	.	.	1	.	.	.	.	.	.	.	.	.	.	.	.
2	0	.	.	.	.	.	.	.	.	.	.	.	.	0	.	.	.	.	.	.	.	.	.	.	.	.
1	0	.	.	.	.	.	.	.	.	.	.	.	.	0	.	.	.	.	.	.	.	.	.	.	.	.
2	1	.	.	.	.	.	.	.	.	.	.	.	.	1	.	.	.	.	.	.	.	.	.	.	.	.
2	1	.	.	.	.	.	.	.	.	.	.	.	.	0	.	.	.	.	.	.	.	.	.	.	.	.
1	0	4	36	11	11.42505133	0	.	.	.	0	12	11	15.89322382	0	4	40	10	11.43052704	0	44	.	14.6091718	0	17	14.125	15.89459274
2	0	.	.	.	.	.	.	.	.	.	.	.	.	0	.	.	.	.	.	.	.	.	.	.	.	.
2	0	8	.	.	.	.	.	.	.	.	.	.	.	0	10	.	.	.	.	.	.	.	.	.	.	.
1	1	.	.	.	.	.	.	.	.	24	.	.	.	1	.	.	.	.	.	.	.	.	20	.	.	.
2	0	.	.	.	.	.	.	.	.	.	.	.	.	0	.	.	.	.	.	.	.	.	.	.	.	.
1	1	.	.	.	.	.	.	.	.	.	.	.	.	1	.	.	.	.	.	.	.	.	.	.	.	.
1	0	8	.	.	.	14	41	12.375	13.40999316	13	.	.	.	0	8	.	.	.	14	38	14	13.40999316	14	.	.	.
2	1	7	.	.	.	6	44	15.125	13.58795346	4	.	.	.	1	7	.	.	.	8	41	16	13.60711841	5	.	.	.
1	1	.	.	.	.	.	.	.	.	.	.	.	.	1	.	.	.	.	.	.	.	.	.	.	.	.
2	0	.	.	.	.	.	.	.	.	.	.	.	.	1	.	.	.	.	.	.	.	.	.	.	.	.
1	1	.	.	.	.	.	.	.	.	39	.	.	.	1	.	.	.	.	.	.	.	.	29	.	.	.
2	1	.	.	.	.	.	.	.	.	.	.	.	.	0	.	.	.	10.60095825	.	.	.	.	.	.	.	.
2	1	.	.	.	.	.	.	.	.	.	.	.	.	0	.	.	.	.	.	.	.	.	.	.	.	.
2	1	.	.	.	.	.	.	.	.	.	.	.	.	1	.	.	.	.	.	.	.	.	.	.	.	.
2	0	14.82352941	47	11	11.83572895	14	43	18	13.78507871	11	12.67	14.125	16.53935661	1	24	18	6	12.08213552	39	27	6.5	13.99041752	16	.	6.375	16.60780287
2	0	.	.	.	.	.	.	.	.	.	.	.	.	1	.	.	.	.	.	.	.	.	.	.	.	.
2	1	.	.	.	.	.	.	.	.	.	.	.	.	1	.	.	.	.	.	.	.	.	.	.	.	.
2	1	3	39	11	11.10198494	9	49	14.125	13.80971937	6	.	.	.	0	5	46	11	11.10198494	8	36	12	14.19028063	2.117647059	.	.	.
1	1	3	45	11	12.41615332	.	.	.	.	.	12.505	16	16.6036961	1	3	45	11	12.41615332	.	.	.	.	.	12.67	.	16.81861739
1	1	.	.	.	.	.	.	.	.	.	8.672	.	16.37097878	1	.	.	.	.	.	.	.	.	.	.	.	.
1	1	7	51	17	12.79123888	1	.	.	.	.	19	.	17.27583847	1	7	49	9	12.78576318	1	.	.	.	.	20	.	17.27036277
2	1	6	41	10	10.34086242	6	36.75	14.125	13.46748802	3	.	.	.	0	7	30	7	10.34086242	6	42	15	13.45927447	1	.	.	.
2	1	.	.	.	.	.	.	.	.	.	15.835	.	16.37782341	0	.	.	.	.	.	.	.	.	.	10.67	.	16.38466804
2	1	20	39	8	11.49623546	11	38	10.125	13.44832307	7	22	11	16.20807666	1	11	49	14	11.4880219	12	45	18	13.44010951	8	12.338	17	16.1889117
1	1	.	.	.	.	.	.	.	.	.	.	.	.	1	.	.	.	.	.	.	.	.	.	.	.	.
2	1	.	.	.	.	.	.	.	.	.	.	.	.	0	.	.	.	.	.	.	.	.	.	.	.	.
1	1	.	.	.	.	.	.	.	.	.	.	.	.	1	.	.	.	.	.	.	.	.	.	.	.	.
1	1	.	.	.	.	.	.	.	.	.	.	.	.	1	.	.	.	.	.	.	.	.	.	.	.	.
1	0	.	.	.	.	.	.	.	.	.	.	.	.	0	.	.	.	.	.	.	.	.	.	.	.	.
2	0	.	.	.	.	.	.	.	.	10	.	.	.	0	.	.	.	.	.	.	.	.	10	.	.	.
2	1	.	.	.	.	.	.	.	.	.	.	.	.	0	.	.	.	.	.	.	.	.	.	.	.	.
2	1	.	.	.	.	.	.	.	.	.	.	.	.	0	.	.	.	.	.	.	.	.	.	.	.	.
2	0	.	.	.	.	2	47	19	14.53251198	3	.	.	.	1	.	.	.	.	2	51	17	14.53251198	1.2	.	.	.
2	0	3	.	.	.	6	.	.	.	3	13	16	16.71047228	0	8	.	.	.	9	.	.	.	8	10.503	9.375	16.7926078
2	1	.	.	.	.	.	.	.	.	.	.	.	.	0	.	.	.	.	.	.	.	.	.	.	.	.
1	0	0	.	.	.	0	44	13.125	15.42231348	0	15	18	16.678987	0	0	.	.	.	0	35	19	15.21971253	0	15.167	17	16.68035592
2	0	25	39	9	10.69130732	.	.	.	.	.	.	.	.	0	23	39	10	10.69130732	.	.	.	.	.	.	.	.
2	0	.	.	.	.	.	.	.	.	.	.	.	.	1	.	.	.	.	.	.	.	.	.	.	.	.
1	1	19	.	.	11.95619439	14	35	.	13.69746749	.	.	.	.	1	20	.	.	11.95619439	15	30	15.125	13.69472964	.	.	.	.
2	1	18	51	10	10.32717317	.	.	.	.	12	.	.	.	0	8	46	13	10.32717317	.	.	.	.	5	.	.	.
1	1	.	.	.	.	.	.	.	.	.	.	.	.	1	.	.	.	.	.	.	.	.	.	.	.	.
2	0	.	.	.	.	.	.	.	.	.	.	.	.	0	.	.	.	.	.	.	.	.	.	.	.	.
2	0	2	48	15	12.11225188	7	47	15.125	14.88295688	3	18.835	13.125	16.55030801	1	7	46	16	12.12320329	14	.	.	.	9	14.167	19	16.68035592
2	0	.	.	.	.	.	.	.	.	.	.	.	.	1	.	.	.	.	.	.	.	.	.	.	.	.
2	0	1	48	7	11.96167009	.	.	.	.	0	13.835	9.375	16.41889117	1	9	40	6	11.96440794	.	.	.	.	5.294117647	17.668	9.5	16.41889117
2	1	.	.	.	.	.	.	.	.	.	.	.	.	1	.	.	.	.	.	.	.	.	.	.	.	.
1	0	3	.	.	.	.	45	.	14.13552361	.	.	.	.	0	3	.	.	.	.	44	.	14.13552361	.	.	.	.
2	1	.	28	12	12.59958932	7	.	.	.	.	6.173	16	16.90896646	1	.	.	.	12.39972621	22	.	.	.	.	11.004	16	16.83778234
1	0	.	.	.	.	5	25	12.375	13.69472964	.	.	.	.	0	.	.	.	.	4	24	14	13.69472964	.	12.837	.	16.56673511
2	0	.	.	.	.	.	.	.	.	.	.	.	.	0	.	.	.	.	.	.	.	.	.	.	.	.
1	1	.	.	.	.	.	.	.	.	.	.	.	.	1	.	.	.	.	.	.	.	.	.	.	.	.
2	0	.	.	.	.	.	.	.	.	.	.	.	.	1	.	.	.	.	.	.	.	.	.	.	.	.
2	0	.	.	.	.	.	.	.	.	.	.	.	.	1	.	.	.	.	.	.	.	.	.	.	.	.
1	0	.	.	.	.	.	.	.	.	.	.	.	.	0	.	.	.	.	.	.	.	.	.	.	.	.
2	0	.	.	.	.	.	.	.	.	1.058823529	.	.	16.91307324	1	.	.	.	.	.	.	.	.	8.470588235	.	.	.
2	0	.	.	.	.	.	.	.	.	.	.	.	.	1	.	.	.	.	.	.	.	.	.	.	.	.
1	0	3	22	12	12.58316222	.	29	.	15.44969199	.	10.672	7.125	16.79397673	0	5	50	12	12.57768652	.	37	10.125	15.44969199	.	9.336	10.5	16.79397673
2	0	5	.	.	.	.	.	.	.	.	.	.	.	0	6	.	.	.	.	.	.	.	.	.	.	.
1	0	2	37	8	11.09377139	.	.	.	.	3	.	.	.	0	2	28	7	11.09377139	.	43	11	14.27241615	5	.	.	.
2	1	.	.	.	.	.	.	.	.	.	.	.	.	0	.	.	.	.	.	.	.	.	.	.	.	.
2	0	1	42	10	12.07392197	0	41	13	13.9301848	0	13.835	15	16.71457906	1	5	43	9	12.07392197	0	40	9.125	13.92197125	0	12.67	.	16.71594798
2	1	.	.	.	.	.	.	.	.	.	.	.	.	0	.	.	.	.	.	.	.	.	.	.	.	.
1	1	.	.	.	.	.	.	.	.	.	.	.	.	1	.	.	.	.	.	.	.	.	.	.	.	.
1	1	.	.	.	.	.	.	.	.	.	.	.	.	1	.	.	.	.	.	.	.	.	.	.	.	.
1	1	9	.	.	12.18069815	2	25	10	14.41478439	.	11.336	6.5	16.56947296	1	13	.	.	12.31211499	11	40	12.125	14.41204654	.	.	.	.
1	0	.	.	.	.	.	.	.	.	.	.	.	.	0	.	.	.	.	.	.	.	.	.	.	.	.
2	0	13	14	7	10.49691992	7	36	10.125	13.23750856	11	.	.	.	0	10	47	13	10.49691992	3	37	13.125	13.23750856	24	.	.	.
2	1	5	.	.	12.13415469	4	37	10	13.94387406	2	.	.	16.61601643	1	16	.	.	.	9	38	5.5	13.94387406	3	9.338	.	16.64339493
2	1	.	.	.	.	.	.	.	.	.	.	.	.	1	.	.	.	.	.	.	.	.	.	.	.	.
1	0	.	.	.	.	.	.	.	.	.	.	.	.	0	.	.	.	.	.	.	.	.	.	.	.	.
2	0	2	53	16	11.53730322	.	.	.	.	3	15.837	24	16.08213552	0	2	53	16	11.53730322	.	.	.	.	6	16.668	19	16.03559206
1	0	18	.	.	.	.	.	.	.	.	.	.	.	0	25	.	.	.	.	.	.	.	.	.	.	.
2	1	25	49	15	11.52635181	20	46	22	13.35797399	15	17.002	21	16.09856263	0	4	41	10	11.59479808	7	46	17	13.36892539	1	18	18	16.17932923
1	1	.	.	.	.	.	.	.	.	.	.	.	.	1	.	.	.	.	.	.	.	.	.	.	.	.
2	1	.	.	.	.	.	.	.	.	.	.	.	.	1	.	.	.	12.58863792	.	.	.	.	.	.	.	.
2	1	.	.	.	.	.	.	.	.	.	.	.	.	1	.	.	.	.	.	.	.	.	.	.	.	.
2	1	.	.	.	.	.	.	.	.	.	.	.	.	1	.	.	.	.	.	.	.	.	.	.	.	.
2	1	.	.	.	.	.	.	.	.	.	.	.	.	1	.	.	.	.	.	.	.	.	.	.	.	.
2	1	.	.	.	.	.	.	.	.	.	.	.	.	1	.	.	.	.	.	.	.	.	.	.	.	.
2	0	.	.	.	.	.	.	.	.	9	18.169	12.125	16.59137577	0	.	.	.	.	.	.	.	.	20	6.34	12	16.65160849
1	0	.	.	.	.	.	.	.	.	.	.	.	.	0	.	.	.	.	.	.	.	.	.	.	.	.
2	0	.	.	.	.	.	.	.	.	.	.	.	.	0	.	.	.	.	.	.	.	.	.	.	.	.
2	0	24	33	4	12.1724846	24	.	.	.	21	11	.	16.67624914	1	30	42	6	12.1724846	30	.	.	.	17	.	.	.
1	0	8	38	11	12.63518138	5	41	15.125	15.42231348	0	15.837	14	16.7008898	0	6	44	10	12.63518138	3	41	18	15.42231348	0	15	15	16.70362765
2	1	.	.	.	.	.	.	.	.	.	.	.	.	1	.	.	.	.	.	.	.	.	.	.	.	.
1	0	.	.	.	.	0	.	.	.	0	12.338	7.5	16.73921971	0	.	.	.	.	0	.	.	.	0	12.835	16	16.73921971
2	1	13	.	.	12.8843258	.	.	.	.	18	.	.	.	0	9	.	.	12.8843258	.	.	.	.	15	.	.	16.02737851
1	0	8.470588235	39	16	11.55920602	13	36	16	13.31964408	9	9.839	14.125	16.183436	0	8.470588235	22	12	11.55920602	11	42	13.125	13.31964408	14	13.835	13	16.183436
2	1	.	.	.	.	.	.	.	.	.	.	.	.	0	.	.	.	.	.	.	.	.	.	.	.	.
2	1	.	.	.	.	.	.	.	.	.	.	.	.	0	.	.	.	.	.	.	.	.	.	.	.	.
2	0	.	.	.	.	.	.	.	.	.	.	.	.	0	.	.	.	.	.	.	.	.	.	.	.	.
2	0	6	.	.	11.58658453	5.294117647	38	13	13.45653662	0	17	17	16.3504449	0	2	.	.	11.59753593	1.058823529	39	10.375	13.45653662	0	8.837	15.125	16.25051335
2	1	.	.	.	11.89596167	.	.	.	.	.	.	.	.	0	.	.	.	11.89596167	.	.	.	.	.	18	.	16.46543463
2	0	.	.	.	.	.	.	.	.	.	.	.	.	1	.	.	.	.	.	.	.	.	.	.	.	.
1	1	.	.	.	.	.	.	.	.	.	.	.	.	1	.	.	.	.	.	.	.	.	.	.	.	.
2	0	.	.	.	.	.	.	.	.	.	.	.	.	1	.	.	.	.	.	.	.	.	.	.	.	.
2	1	4	56	14	12.32854209	8	50	16.125	15.03627652	12.70588235	23	15	16.80629706	0	6	50	16	12.32854209	8	44	18	15.03627652	8.470588235	24	15.125	16.72142368
1	1	.	.	.	.	.	44	.	12.99931554	.	.	.	.	1	.	.	.	10.58179329	.	48	.	12.99931554	.	.	.	.
2	1	5.294117647	53	18	11.64681725	0	49	18	13.66735113	.	.	.	.	0	7.411764706	47	12	11.71526352	4	46	15	13.66735113	.	16.835	11.125	16.50239562
1	0	12	40	12	12.51471595	7	.	.	.	.	.	.	.	0	8	53	12	12.51471595	2	.	.	.	.	.	.	.
2	0	16	.	.	.	.	.	.	.	.	.	.	.	0	11	.	.	.	.	.	.	.	.	.	.	.
1	1	6	.	.	12.07118412	3	42	10.375	13.79876797	8	14.668	15	16.68856947	1	7	.	.	12.07392197	4	36	11	13.79876797	8	.	.	.
1	0	.	.	.	.	.	.	.	.	.	.	.	.	0	.	.	.	.	.	.	.	.	.	.	.	.
1	0	.	.	.	12.20533881	7	.	.	.	9	10.837	18	16.55441478	0	.	41	14	12.20533881	5	.	.	.	8	15.67	16	16.78028747
2	1	.	.	.	.	.	.	.	.	.	.	.	.	0	.	.	.	.	.	.	.	.	.	.	.	.
2	1	2	33	10	11.92334018	4	35	12	13.80698152	1	9.672	15	16.56262834	1	6	39	11	11.91786448	8	43	15.125	13.79603012	0	13.67	16	16.56399726
1	0	.	.	.	.	.	.	.	.	.	.	.	.	0	.	.	.	.	.	.	.	.	.	.	.	.
1	0	.	.	.	.	.	.	.	.	.	.	.	.	0	.	.	.	.	.	.	.	.	.	.	.	.
1	0	.	.	.	.	.	.	.	.	.	.	.	.	0	.	.	.	.	.	.	.	.	.	.	.	.
2	1	.	.	.	.	.	.	.	.	.	.	.	.	1	.	.	.	.	.	.	.	.	.	.	.	.
1	1	25	40	10	11.20876112	.	.	.	.	21	.	.	.	1	23	34	12	11.20876112	.	45	13	14.29979466	18	.	.	.
2	0	.	.	.	.	.	.	.	.	.	.	.	.	0	.	.	.	.	.	.	.	.	.	.	.	.
1	0	.	.	.	.	.	.	.	.	.	.	.	.	0	.	.	.	.	.	.	.	.	.	.	.	.
1	1	.	.	.	.	.	.	.	.	.	.	.	.	1	.	.	.	.	.	.	.	.	.	.	.	.
2	0	8	.	.	12.22997947	7	43	.	14.28336756	8	18	17	16.69815195	1	5	.	.	12.31211499	5	44	20	14.48049281	5	17	16.125	16.86516085
2	1	.	.	.	13.70841889	.	.	.	.	11	11.338	.	17.10609172	1	.	.	.	13.7412731	.	.	.	.	13	14.835	13.375	17.16084873
2	0	15.88235294	.	.	12.19986311	.	39	11.5	13.86721424	13	10.002	12.125	16.74743326	1	16.94117647	.	7	12.19712526	.	28.5	15	13.88911704	15	7.837	9.375	16.74743326
2	0	.	.	.	.	.	.	.	.	.	.	.	.	0	.	.	.	.	.	.	.	.	.	.	.	.
2	1	27	.	.	.	26	34	.	14.34633812	.	.	.	.	0	20	.	.	.	17	44	11.5	14.34907598	.	.	.	.
2	1	.	.	.	.	.	.	.	.	.	.	.	.	1	.	.	.	.	.	.	.	.	.	.	.	.
2	0	5	18	13	10.23408624	9	.	.	.	.	.	.	.	1	21	27	2	10.22039699	15	.	.	.	.	.	.	.
1	0	.	.	.	.	.	.	.	.	.	.	.	.	0	.	.	.	.	.	.	.	.	.	.	.	.
2	1	.	.	.	.	.	.	.	.	.	.	.	.	0	.	.	.	.	.	.	.	.	.	.	.	.
2	0	.	.	.	.	.	.	.	.	.	.	.	.	0	.	.	.	.	.	.	.	.	.	.	.	.
2	1	.	.	.	.	.	.	.	.	.	.	.	.	0	.	.	.	.	.	.	.	.	.	.	.	.
2	0	14	36	4	12.183436	12	.	.	.	5	.	.	16.64613279	1	7	45	12	12.183436	6	.	.	.	5	.	.	.
2	1	.	.	.	.	.	.	.	.	.	.	.	.	0	.	.	.	.	.	.	.	.	.	.	.	.
2	1	.	.	.	.	.	.	.	.	.	.	.	.	0	.	.	.	.	.	.	.	.	.	.	.	.
2	0	.	.	.	.	.	.	.	.	.	.	.	.	0	.	.	.	.	.	.	.	.	.	.	.	.
2	0	.	.	.	.	.	.	.	.	.	.	.	.	0	.	.	.	.	.	.	.	.	.	.	.	.
1	1	3	.	.	.	4	34	11.125	14.05612594	.	.	.	.	1	3	.	.	11.72621492	4	29.75	3.375	14.05612594	.	.	.	.
2	0	7	37	15	12.37234771	.	.	.	.	9	23	15.125	16.84599589	1	13	48	11	12.37234771	.	.	.	.	14	.	.	.
2	0	6	.	.	.	5	.	.	.	2	18	21	16.49007529	1	8	.	.	.	2	.	.	.	0	12	15.125	16.49007529
2	1	.	.	.	.	.	.	.	.	5	14.501	15.125	16.93360712	0	.	.	.	.	.	.	.	.	4	22	12.125	16.92813142
2	0	.	.	.	.	.	.	.	.	.	.	.	.	0	.	.	.	.	.	.	.	.	.	.	.	.
2	0	.	.	.	.	.	.	.	.	.	.	.	.	1	.	.	.	.	.	.	.	.	.	.	.	.
2	0	.	.	.	.	.	.	.	.	.	.	.	.	0	.	.	.	.	.	.	.	.	.	.	.	.
1	0	.	.	.	.	6	35	17	14.06160164	6	11.167	.	16.51060917	0	.	.	.	.	1	40	14.125	14.06160164	3	.	.	.
1	0	7	44	10	10.91307324	1	41	14.125	13.9028063	2	.	.	.	0	12	32	9	11.1211499	1	46	13.125	13.9028063	0	.	.	.
2	0	.	.	.	.	.	.	.	.	.	.	.	.	1	.	.	.	.	.	.	.	.	.	.	.	.
1	1	2	55	15	11.92334018	1	42	15	13.76591376	2.117647059	23	19	16.39425051	1	2	53	18	11.92607803	2	47	16.125	13.76591376	5.294117647	19	17	16.38740589
1	1	23	.	.	13.32511978	.	.	.	.	.	.	.	.	1	25	.	.	12.47912389	.	.	.	.	.	.	.	.
2	1	.	.	.	.	.	.	.	.	.	.	.	.	0	.	.	.	.	.	.	.	.	.	.	.	.
2	1	.	.	.	.	.	.	.	.	.	.	.	.	1	.	.	.	.	.	.	.	.	.	.	.	.
2	1	.	.	.	.	.	.	.	.	.	.	.	.	1	.	.	.	.	.	.	.	.	.	.	.	.
1	1	25	.	.	.	.	.	.	.	.	.	.	.	1	22	.	.	.	.	.	.	.	.	.	.	.
2	1	.	.	.	.	.	.	.	.	.	.	.	.	0	.	.	.	.	.	.	.	.	.	.	.	.
2	1	.	.	.	.	.	.	.	.	.	.	.	.	1	.	.	.	.	.	.	.	.	.	.	.	.
2	0	3	.	.	.	.	.	.	.	.	.	.	.	1	25	.	.	.	.	.	.	.	.	.	.	.
1	1	.	.	.	.	.	.	.	.	.	.	.	.	1	.	.	.	.	.	.	.	.	.	.	.	.
2	1	.	.	.	.	.	.	.	.	.	.	.	.	0	.	.	.	.	.	.	.	.	.	.	.	.
2	1	17	.	.	11.80561259	11	36	18	13.79329227	9	19.668	20	16.49144422	0	13	46	16	11.64681725	7	40	17	13.71663244	9	12.004	12	16.44490075
2	0	.	.	.	.	.	.	.	.	.	.	.	.	0	.	.	.	.	.	.	.	.	.	.	.	.
1	0	7	49	15	11.86036961	3	45	18	13.45927447	1	16	25	16.3340178	0	10	49	17	11.86036961	6	48	24	13.45653662	2	19	26	16.25735797
2	1	14	.	.	.	.	.	.	.	15	.	.	.	0	10	.	.	11.23340178	.	40	8.375	13.61533196	11	.	.	.
2	1	.	.	.	.	.	.	.	.	.	.	.	.	0	.	.	.	.	.	.	.	.	.	.	.	.
2	0	1	22	10	12.57494867	0	35	8.125	15.32648871	0	12.835	10.5	16.89801506	1	7	38	9	12.58590007	2	.	.	.	1	18	.	16.91170431
2	1	.	44	19	12.70362765	.	.	.	.	.	17	19	16.88843258	1	.	.	.	12.70362765	.	.	.	.	.	.	.	.
1	1	.	.	.	.	.	.	.	.	.	.	.	.	1	.	.	.	.	.	.	.	.	.	.	.	.
2	1	.	.	.	.	.	.	.	.	.	.	.	.	1	.	.	.	.	.	.	.	.	.	.	.	.
2	1	6	37	14	12.36960986	.	.	.	.	4	11.837	13	16.56947296	1	14	18	10	12.38877481	.	.	.	.	25	9.004	15	16.64887064
2	0	.	.	.	.	.	.	.	.	.	.	.	.	0	.	.	.	.	.	.	.	.	.	.	.	.
2	0	4	46	11	12.26557153	8	44	.	15.32648871	3	.	.	.	1	3	30	5	12.26830938	7	41	.	15.32648871	5.294117647	.	.	.
2	0	.	.	.	.	.	.	.	.	.	.	.	.	0	.	.	.	.	.	.	.	.	.	.	.	.
2	1	11	46	13	12.24093087	.	.	.	.	8	19	14.125	16.84462697	0	6	49	15	12.22724162	.	.	.	.	10	19.835	20	16.74058864
2	1	.	.	.	.	.	.	.	.	.	.	.	.	0	.	.	.	.	.	.	.	.	.	.	.	.
2	1	.	.	.	.	.	.	.	.	.	.	.	.	0	.	.	.	.	.	.	.	.	.	.	.	.
2	1	.	.	.	.	.	.	.	.	.	.	.	.	0	.	.	.	.	.	.	.	.	.	.	.	.
2	1	4	.	.	.	.	.	.	.	.	.	.	.	0	3	.	.	.	.	.	.	.	.	.	.	.
2	1	.	.	.	.	.	.	.	.	.	.	.	.	0	.	.	.	.	.	.	.	.	.	.	.	.
1	0	5	34	13	12.15058179	2	44	14.125	14.85831622	8	14.334	14.125	16.61601643	0	6.352941176	43	11	12.15058179	5	38	13.125	14.85831622	9	13.334	17	16.61327858
2	1	.	.	.	.	.	.	.	.	.	.	.	.	0	.	.	.	.	.	.	.	.	.	.	.	.
1	0	.	.	.	.	.	.	.	.	.	.	.	16.47364819	0	.	.	.	.	.	38	.	14.19028063	.	16	.	16.55852156
2	0	.	.	.	.	.	.	.	.	.	.	.	.	0	.	.	.	.	.	.	.	.	.	.	.	.
2	0	.	.	.	.	.	.	.	.	.	.	.	.	1	.	.	.	.	.	.	.	.	.	.	.	.
2	0	.	.	.	.	.	.	.	.	.	.	.	.	0	.	.	.	.	.	.	.	.	.	.	.	.
2	1	.	.	.	.	.	.	.	.	.	.	.	.	1	.	.	.	.	.	.	.	.	.	.	.	.
2	0	4	.	.	.	.	.	.	.	.	.	.	.	1	39	.	.	.	.	.	.	.	.	.	.	16.35318275
2	0	.	.	.	.	.	.	.	.	.	.	.	.	0	.	.	.	.	.	.	.	.	.	.	.	.
1	0	6	40	9	11.62217659	.	.	.	.	3	11.505	11.5	16.20807666	0	6	48	11	11.63586585	.	.	.	.	2	17.334	11.125	16.19986311
1	1	.	.	.	.	.	.	.	.	.	.	.	.	1	.	.	.	.	.	.	.	.	.	.	.	.
2	0	.	.	.	11.88774812	.	.	.	.	.	8.173	13.125	16.27104723	0	.	.	.	11.88501027	.	.	.	.	.	10.672	13.125	16.28747433
2	1	.	.	.	.	.	.	.	.	.	.	.	.	1	.	.	.	.	.	.	.	.	.	.	.	.
2	0	16	16	10	11.33470226	.	.	.	.	21	.	.	.	1	8	31	7	11.34565366	.	.	.	.	6	.	.	.
2	0	.	.	.	.	.	.	.	.	.	.	.	.	1	.	.	.	.	.	.	.	.	.	.	.	.
1	1	.	.	.	.	.	.	.	.	48	.	.	.	1	.	.	.	.	.	.	.	.	12.70588235	.	.	.
2	0	7	20	6	10.71321013	.	.	.	.	7	.	.	.	0	7	18	7	10.71047228	.	.	.	.	7	.	.	.
2	0	.	.	.	.	.	.	.	.	8.470588235	12	5.375	16.5338809	0	.	.	.	.	.	.	.	.	11	5.34	5.5	16.61875428
2	0	5	48	15	11.94798084	.	.	.	.	2	21	21	16.27652293	0	6	51	15	11.94798084	.	.	.	.	0	22	17.125	16.275154
2	0	.	.	.	.	.	.	.	.	.	.	.	.	0	.	.	.	.	.	.	.	.	.	.	.	.
1	0	.	.	.	.	.	.	.	.	.	.	.	.	0	.	.	.	.	.	.	.	.	.	.	.	.
1	1	.	.	.	.	.	.	.	.	.	.	.	.	1	.	.	.	.	.	.	.	.	.	.	.	.
2	1	15	49	9	11.74264203	.	.	.	.	.	17	13	16.13689254	0	6	50	14	11.74264203	.	.	.	.	.	19.334	14	16.14510609
2	1	.	.	.	.	.	.	.	.	.	.	.	.	0	.	.	.	.	.	.	.	.	.	.	.	.
2	1	1	52	12	11.92060233	2	48	16	13.69199179	6	22	13.125	16.56673511	1	1	53	14	11.92060233	2	49	21	13.69199179	0	20	20	16.57357974
2	0	4	40	14	11.23613963	0	43	14.125	14.38466804	1	.	.	.	1	3	36	8	11.23887748	7	44	8.5	14.41204654	7	.	.	.
2	0	.	.	.	.	.	.	.	.	.	.	.	.	0	.	.	.	.	.	.	.	.	.	.	.	.
2	1	24	.	.	.	.	42	.	14.39014374	.	.	.	.	0	22	.	.	.	.	.	.	.	.	.	.	.
2	0	.	.	.	.	.	.	.	.	.	.	.	.	1	.	.	.	.	.	.	.	.	.	.	.	.
1	0	4	19	10	11.84668036	.	38	.	14.71321013	.	7.006	13	15.9890486	0	8	37	9	11.84668036	.	36	.	14.71321013	.	15.835	15	15.96303901
2	0	1	.	.	.	4	44	13.125	14.04791239	.	19	11.125	16.37782341	1	5	.	.	.	17	40	13	14.04517454	.	13.835	13.125	16.38056126
2	0	.	.	.	11.72895277	.	.	.	.	.	.	.	.	0	.	.	.	11.72895277	.	43	.	14.47227926	.	.	.	.
2	1	8	.	.	.	.	.	.	.	.	.	.	.	1	20	.	.	.	.	.	.	.	.	.	.	.
2	0	5	41	13	10.52977413	.	46	18	13.19917864	3	.	.	.	0	5	50	16	10.52977413	.	44	16	13.17180014	5	.	.	.
2	1	.	.	.	.	.	.	.	.	.	.	.	.	1	.	.	.	.	.	.	.	.	.	.	.	.
2	1	.	.	.	.	.	.	.	.	.	.	.	.	1	.	.	.	.	.	.	.	.	.	.	.	.
2	1	.	.	.	.	.	.	.	.	.	.	.	.	1	.	.	.	.	.	.	.	.	.	.	.	.
2	0	5	.	.	11.87953457	2	42	10.375	13.59342916	2	14.334	7.125	16.45448323	1	1	53	15	11.92060233	4	45	16	13.56057495	2	14.835	15.125	16.45722108
2	0	.	.	.	.	.	.	.	.	.	.	.	.	1	.	.	.	.	.	.	.	.	.	.	.	.
1	1	.	.	.	.	.	.	.	.	.	.	.	.	1	.	.	.	.	.	.	.	.	.	.	.	.
1	1	2	41	10	11.37303217	1.058823529	40	15.125	14.0971937	0	.	.	.	1	4	44	11	11.37303217	1	40	17	14.09445585	0	.	.	.
2	1	.	.	.	.	.	.	.	.	.	.	.	.	1	.	.	.	.	.	.	.	.	.	.	.	.
2	0	.	.	.	.	.	.	.	.	.	.	.	.	1	.	.	.	.	.	.	.	.	.	.	.	.
2	0	10	49	12	12.04654346	5	48	17	14.14373717	1	14.338	12.125	16.67077344	0	18	50	10	12.07665982	14	42	10	13.96577687	12	16.835	9.125	16.67488022
2	0	8	12	11	11.57289528	0	.	.	.	1	.	.	.	0	10	44	13	11.57289528	0	40	.	14.75427789	1	12.169	11	16.1779603
2	1	.	.	.	.	.	.	.	.	.	.	.	.	1	.	.	.	.	.	.	.	.	.	.	.	.
1	1	5	.	.	10.91581109	.	.	.	.	8	.	.	.	1	4	.	8	10.7980835	.	.	.	.	5	.	.	.
2	0	.	.	.	.	.	.	.	.	.	.	.	.	0	.	.	.	.	.	.	.	.	.	.	.	.
2	0	4	52	14	11.71526352	7	45	19	13.65366188	5	15	16.125	16.47364819	0	0	52	12	11.71526352	1	47	18	13.54140999	1	24	16	16.4366872
2	1	15	40	5	10.40930869	8	.	.	.	5	.	.	.	1	15	46	6	10.40930869	9	.	.	.	2	.	.	.
1	0	.	.	.	.	.	.	.	.	.	.	.	.	0	.	.	.	.	.	.	.	.	.	.	.	.
1	1	.	.	.	.	.	.	.	.	.	.	.	.	1	.	.	.	.	.	.	.	.	.	.	.	.
2	1	13	24	13	10.28062971	.	.	.	.	3	.	.	.	1	6	39	13	10.28610541	.	.	.	.	1	.	.	.
2	1	.	.	.	.	.	.	.	.	.	.	.	.	0	.	.	.	.	.	.	.	.	.	.	.	.
2	0	.	.	.	.	.	.	.	.	.	.	.	.	0	.	.	.	.	.	.	.	.	.	.	.	.
2	1	.	.	.	.	.	.	.	.	.	.	.	.	1	.	.	.	.	.	.	.	.	.	.	.	.
2	1	.	.	.	.	.	.	.	.	.	.	.	.	0	.	.	.	.	.	.	.	.	.	.	.	.
2	1	.	.	.	.	.	.	.	.	.	.	.	.	0	.	.	.	.	.	.	.	.	.	.	.	.
1	1	23	24	6	10.52156057	.	.	.	.	13	.	.	.	1	23	23	7	10.52429843	.	.	.	.	13	.	.	.
2	0	.	.	.	.	.	.	.	.	.	.	.	.	1	.	.	.	.	.	.	.	.	.	.	.	.
2	0	.	.	.	.	.	.	.	.	.	.	.	.	0	.	.	.	.	.	.	.	.	.	.	.	.
1	1	8	.	.	.	.	.	.	.	0	.	.	.	1	12	.	.	10.47501711	.	43	.	12.97741273	1	.	.	.
1	1	10	.	.	.	.	.	.	.	1	.	.	.	1	6	.	.	.	.	.	.	.	3	.	.	.
1	0	.	.	.	.	.	.	.	.	.	.	.	.	0	.	.	.	.	.	.	.	.	.	.	.	.
2	0	.	.	.	.	.	.	.	.	.	.	.	.	1	.	.	.	.	.	.	.	.	.	.	.	.
1	0	17	34	8	10.21218344	.	42	13.125	13.33333333	.	.	.	.	0	17	27	5	10.21218344	.	41	9.125	13.33333333	.	.	.	.
2	0	9	51	22	10.21218344	.	46	20	12.95003422	2	.	.	.	0	4	55	8	10.21218344	.	52	20	12.95003422	1	.	.	.
2	0	11	45	14	10.12457221	7	46	15.125	12.82956879	7	.	.	.	0	5	44	15	10.12457221	2	44	19	12.77207392	6	.	.	.
2	0	.	.	.	.	.	.	.	.	1	.	.	.	0	.	.	.	.	.	.	.	.	1	.	.	.
2	1	.	.	.	.	.	.	.	.	.	.	.	.	1	.	.	.	.	.	.	.	.	.	.	.	.
2	1	.	.	.	.	.	.	.	.	.	.	.	.	0	.	.	.	.	.	.	.	.	.	.	.	.
1	1	9.529411765	37	6	10.89664613	.	44	13	14.08898015	3	.	.	.	1	13	46	8	10.89664613	.	48	16	14.0807666	3	.	.	.
1	0	.	.	.	.	.	.	.	.	.	.	.	.	0	.	.	.	.	.	.	.	.	.	.	.	.
2	1	11	26	5	11.72073922	4	29	9.375	14.6255989	9	7.67	9.5	16.39014374	0	4	46	12	11.70431211	0	48	15.125	14.62833676	2	12	14.125	16.39014374
2	0	.	.	.	.	.	.	.	.	.	.	.	.	0	.	.	.	.	.	.	.	.	.	.	.	.
1	0	.	.	.	.	.	.	.	.	2	.	.	.	0	.	.	.	.	.	.	.	.	2	.	.	.
2	0	.	.	.	.	.	.	.	.	.	.	.	.	0	.	.	.	.	.	.	.	.	.	.	.	.
2	0	15	49	9	11.69062286	8	36	9.375	14.63655031	.	13.835	12.125	15.90965092	1	30	26	7	11.69062286	24	46	14	14.63655031	.	13	.	15.90965092
1	0	9	49	5	11.01711157	.	.	.	.	0	.	.	.	0	10	23	11	11.01711157	.	44	.	13.69199179	0	.	.	.
2	0	.	.	.	.	.	.	.	.	.	.	.	.	0	.	.	.	.	.	.	.	.	.	.	.	.
2	0	2	39	10	10.33264887	0	38	14.125	13.44284736	1	.	.	.	0	3	39	13	10.33538672	1	42	14	13.44284736	1	.	.	.
2	0	.	.	.	.	.	.	.	.	.	.	.	.	1	.	.	.	.	.	.	.	.	.	.	.	.
2	0	6	40	12	11.40041068	.	39	.	14.09993155	7	.	.	.	0	2	51	13	11.40041068	.	.	.	.	2	.	.	.
2	1	.	.	.	.	.	.	.	.	.	.	.	.	0	.	.	.	.	.	.	.	.	.	.	.	.
1	1	8	36	14	10.17385352	8	44	16	13.10335387	5	.	.	.	1	7	38	12	10.17385352	8	46	13	12.91991786	5	.	.	.
1	1	.	.	.	.	.	.	.	.	.	.	.	.	1	.	.	.	.	.	.	.	.	.	.	.	.
2	0	.	.	.	.	.	.	.	.	.	.	.	.	0	.	.	.	.	.	.	.	.	.	.	.	.
2	0	5	41	11	10.33264887	.	.	.	.	5	.	.	.	0	9	56	16	10.39835729	.	.	.	.	4	.	.	.
2	1	.	.	.	.	.	.	.	.	.	.	.	.	1	.	.	.	.	.	.	.	.	.	.	.	.
2	0	2	.	.	.	.	.	.	.	.	11.505	.	16.99657769	0	5	35	10	12.3340178	.	.	.	.	.	10.672	.	16.67624914
1	0	.	.	.	.	.	.	.	.	.	.	.	.	0	.	.	.	.	.	.	.	.	.	.	.	.
2	1	1	55	15	11.41683778	5	45	19	14.17659138	0	.	.	.	1	14	47	16	11.41683778	12	49	25	14.17385352	11	.	.	.
2	1	26	45	10	10.59000684	.	.	.	.	.	.	.	.	0	33	48	14	10.59000684	.	.	.	.	.	.	.	.
2	0	.	.	.	.	.	.	.	.	.	.	.	.	0	.	.	.	.	.	.	.	.	.	.	.	.
2	1	5	42	16	11.97809719	2	39	16	13.80150582	4	18.334	16	16.60232717	0	3	52	15	11.98083504	2	48	15	13.79603012	3	18	17	16.64750171
2	0	11	39	8	10.6091718	.	.	.	.	9	.	.	.	1	8	51	9	10.63655031	.	.	.	.	5	.	.	.
2	1	6	30	6	10.14373717	.	30	.	12.81314168	6	.	.	.	0	6	37	14	10.13278576	.	.	.	.	10	.	.	.
2	0	.	.	.	.	.	.	.	.	.	.	.	.	0	.	.	.	.	.	.	.	.	.	.	.	.
2	0	34	24	7	10.2587269	.	.	.	.	13	.	.	.	0	23	14	9	10.2587269	.	.	.	.	18	.	.	.
2	0	2	39	14	10.18754278	.	38	.	13.31964408	9.529411765	.	.	.	0	0	31	10	10.18754278	.	30	8.5	12.85147159	15.88235294	.	.	.
1	0	4	.	.	.	1	36	16.125	12.96372348	3.176470588	.	.	.	0	4	.	.	.	2	37	15.125	12.96372348	6.352941176	.	.	.
2	0	3.176470588	45	15	10.27241615	.	44	.	13.01026694	0	.	.	.	0	8.470588235	51	12	10.27241615	.	50	.	13.01026694	0	.	.	.
2	0	.	.	.	.	.	.	.	.	.	.	.	.	0	.	.	.	.	.	.	.	.	.	.	.	.
2	0	6	15	7	10.49144422	.	.	.	.	8	.	.	.	0	9	14	6	10.49144422	.	.	.	.	7	.	.	.
2	0	.	.	.	.	.	.	.	.	.	.	.	.	1	.	.	.	.	.	.	.	.	.	.	.	.
2	1	.	.	.	.	.	.	.	.	.	.	.	.	0	.	.	.	.	.	.	.	.	.	.	.	.
2	1	11	44	10	10.2587269	9	39	9.125	12.92813142	3	.	.	.	1	15	43	12	10.2587269	15	41	18	12.95277207	3	.	.	.
2	1	.	.	.	.	.	.	.	.	.	.	.	.	0	.	.	.	.	.	.	.	.	.	.	.	.
2	1	.	.	.	.	.	.	.	.	.	.	.	.	1	.	.	.	.	.	.	.	.	.	.	.	.
2	0	1	39	11	10.13278576	3	46	11.125	12.88980151	3	.	.	.	1	16	36	12	10.13278576	7	34	10.125	13.26214921	9	.	.	.
1	1	5	48	11	10.22039699	9	50	21	12.87063655	8	.	.	.	1	4	44	15	10.22039699	8	46	17	12.87063655	4	.	.	.
2	1	9	39	8	10.4312115	1	40	18	13.045859	1	.	.	.	0	2	51	13	10.42847365	1	46	16.125	13.045859	0	.	.	.
2	0	4	42	13	10.20123203	1	38	.	12.90622861	0	.	.	.	1	5	40	9	10.20123203	8	.	.	.	9	.	.	.
2	1	.	.	.	.	.	.	.	.	1	.	.	.	1	.	.	.	.	.	.	.	.	7	.	.	.
1	0	0	.	.	.	.	.	.	.	.	.	.	.	0	0	.	.	.	.	.	.	.	.	.	.	.
1	0	.	.	.	.	.	.	.	.	.	.	.	.	0	.	.	.	.	.	.	.	.	.	.	.	.
2	0	10	29	9	10.27789185	13	39	6.5	13.04312115	13	.	.	.	0	0	29	5	10.27789185	2	44	.	13.16084873	1	.	.	.
2	1	.	.	.	.	.	.	.	.	.	.	.	.	0	.	.	.	.	.	.	.	.	.	.	.	.
1	0	2	32	7	10.4312115	.	33	.	13.2128679	.	.	.	.	0	10	14	11	10.42847365	.	39	11	13.2128679	.	.	.	.
2	0	.	.	.	.	.	.	.	.	.	.	.	.	1	.	.	.	.	.	.	.	.	.	.	.	.
2	1	.	.	.	.	.	.	.	.	.	.	.	.	0	.	.	.	.	.	.	.	.	.	.	.	.
2	0	11	44	4	10.21492129	.	.	.	.	.	.	.	.	0	17	.	.	.	.	.	.	.	.	.	.	.
2	1	14	40	12	10.23408624	.	44	14	13.39356605	4	.	.	.	0	14	16	6	10.23408624	.	33	.	13.37713895	11	.	.	.
2	0	2	.	.	.	.	.	.	.	.	.	.	.	0	2	.	.	.	.	.	.	.	.	.	.	.
2	1	5	38	12	10.09445585	19	.	.	.	6	.	.	.	1	5	39	12	10.09445585	2	45	.	12.94729637	3	.	.	.
2	1	14	.	.	10.13004791	.	46	.	12.80766598	7	.	.	.	1	13	39	12	10.53524983	.	36	.	13.07049966	1	.	.	.
2	1	.	.	.	.	.	.	.	.	.	.	.	.	1	.	.	.	.	.	.	.	.	.	.	.	.
1	1	.	.	.	.	.	.	.	.	12	.	.	.	1	.	.	.	.	.	.	.	.	21	.	.	.
1	1	19	.	.	11.8275154	21	47	.	13.32238193	7	.	.	.	1	16	.	.	10.56262834	10	45	15	13.62628337	4	.	.	.
1	0	.	.	.	.	12	31	8.5	13.62354552	.	.	.	.	0	.	.	.	.	13	29.75	12	13.62354552	.	.	.	.
2	1	.	.	.	.	.	.	.	.	.	.	.	.	1	.	.	.	.	.	.	.	.	.	.	.	.
1	1	.	.	.	.	.	.	.	.	2	.	.	.	1	.	.	.	.	.	.	.	.	2	.	.	.
2	0	53	30	5	10.48870637	.	31	.	13.36344969	31	.	.	.	0	6	48	7	10.49144422	.	39	.	13.36071184	2	.	.	.
2	1	.	.	.	.	.	.	.	.	.	.	.	.	0	.	.	.	.	.	.	.	.	.	.	.	.
2	1	.	.	.	.	.	.	.	.	5	.	.	.	1	.	.	10	10.31895962	.	.	.	.	11	.	.	.
2	1	.	.	.	.	.	.	.	.	.	.	.	.	1	.	.	.	.	.	.	.	.	.	.	.	.
1	0	3	34	7	10.15742642	5	41	13.125	13.34976044	0	.	.	.	0	3	36	7	10.15742642	2	42	12.5	13.34976044	0	.	.	.
1	0	.	.	.	.	.	.	.	.	.	.	.	.	0	.	.	.	.	.	.	.	.	.	.	.	.
1	0	7	41	16	10.2587269	12	48	14	13.25941136	.	.	.	.	0	6	42	12	10.26146475	10	40	14.125	13.25941136	.	.	.	.
2	1	.	.	.	.	.	.	.	.	.	.	.	.	0	.	.	.	.	.	.	.	.	.	.	.	.
2	1	.	.	.	.	.	.	.	.	.	.	.	.	1	.	.	.	11.27446954	.	.	.	.	.	.	.	.
2	0	.	.	.	.	.	.	.	.	.	.	.	.	0	.	.	.	.	.	.	.	.	.	.	.	.
1	0	11	.	11	10.26146475	.	45	20	13.35249829	.	.	.	.	0	12	18	14	10.26146475	.	44	.	13.42915811	.	.	.	.
2	1	.	.	.	.	.	.	.	.	.	.	.	.	0	.	.	.	.	.	.	.	.	.	.	.	.
2	1	.	37	10	10.54893908	.	.	.	.	.	.	.	.	0	.	41	13	10.54620123	.	.	.	.	.	.	.	.
1	0	.	.	.	.	.	.	.	.	.	.	.	.	0	.	.	.	.	.	.	.	.	.	.	.	.
2	0	.	.	.	11.71526352	.	.	.	.	3	.	.	.	1	.	.	.	11.6495551	.	.	.	.	3	.	.	.
1	0	.	.	.	.	.	.	.	.	.	.	.	.	0	.	.	.	.	.	.	.	.	.	.	.	.
2	0	.	.	.	.	.	.	.	.	.	.	.	.	1	.	.	.	.	.	.	.	.	.	.	.	.
2	1	10	45	9	10.33538672	.	.	.	.	6	.	.	.	1	13	16	12	10.33538672	.	.	.	.	9	.	.	.
2	1	.	.	.	.	.	.	.	.	.	12.167	7.5	15.99178645	1	.	.	.	.	.	.	.	.	.	6.006	12.375	16.12731006
2	1	0	53	17	11.61943874	2	44	22	13.67008898	0	18.336	23	16.275154	0	1	52	13	11.63312799	4	42	24	13.47022587	0	21	18	16.26694045
1	1	9	49	8	10.34360027	17	43	13.125	13.3908282	5	.	.	.	1	7	41	10	10.34360027	14	43	12.125	13.3908282	4	.	.	.
2	1	.	44	20	10.49418207	15	48	26	13.7303217	9	.	.	.	1	.	51	19	10.49691992	4.235294118	37	21	13.7303217	2	.	.	.
2	1	.	.	.	.	.	.	.	.	4	.	.	.	0	.	.	.	.	.	.	.	.	4	.	.	.
1	0	21	32	11	10.38193018	.	46	10.125	12.91170431	11	.	.	.	0	19	21	6	10.38193018	.	32	13.125	12.91170431	11	.	.	.
2	1	.	.	.	.	.	.	.	.	.	.	.	.	0	.	.	.	.	.	.	.	.	.	.	.	.
2	1	19	38	12	10.60095825	.	.	.	.	6	.	.	.	1	30	49	7	10.60095825	.	44	.	13.38809035	13	.	.	.
1	0	8	24	4	10.22313484	28	28	9.375	12.91718001	25	.	.	.	0	8	14	8	10.22313484	21	37	9.125	12.91718001	15	.	.	.
2	0	8	.	.	10.36276523	9	.	.	.	8	.	.	.	1	15	.	.	.	48	45	.	13.48939083	22	.	.	.
1	1	12.70588235	24	8	10.57084189	23	38	9.125	12.94729637	2	.	.	.	1	7.411764706	36	12	10.57084189	7	38	17.125	12.94729637	2	.	.	.
1	0	.	.	.	.	11	43	.	12.82683094	.	.	.	.	0	.	.	.	.	4	.	.	.	.	.	.	.
2	0	.	.	.	.	.	.	.	.	.	.	.	.	1	.	.	.	.	.	.	.	.	.	.	.	.
2	1	22	28	14	10.33812457	.	.	.	.	10	.	.	.	1	16	33	12	10.31348392	.	.	.	.	9	.	.	.
2	1	.	48	8	10.36550308	1	26	.	13.29774127	5	.	.	.	0	.	32	9	10.4202601	19	41	.	13.44010951	24	.	.	.
2	0	.	.	.	.	.	.	.	.	.	.	.	.	1	.	.	.	.	.	.	.	.	.	.	.	.
2	0	.	.	.	.	.	.	.	.	.	.	.	.	0	.	.	.	.	.	.	.	.	.	.	.	.
1	1	.	.	.	.	.	.	.	.	.	.	.	.	1	.	.	.	.	.	.	.	.	.	.	.	.
1	0	5.294117647	45	12	10.22313484	5	37	14	13.35523614	9	.	.	.	0	6.352941176	28	6	10.22587269	5	45	14	13.35523614	10	.	.	.
2	1	.	48	10	10.58726899	.	.	.	.	.	.	.	.	0	.	34	3	10.5927447	.	.	.	.	.	.	.	.
2	0	.	.	.	.	.	.	.	.	.	.	.	.	1	.	.	.	.	.	.	.	.	.	.	.	.
1	1	3	.	.	.	.	.	.	.	.	.	.	.	1	4	.	.	.	.	.	.	.	.	.	.	.
2	0	6	26	10	10.34907598	.	40	.	13.27583847	29	.	.	.	1	49	45	8	10.35181383	.	.	.	.	1	.	.	.
2	1	.	.	.	.	.	.	.	.	.	.	.	.	1	.	.	.	.	.	.	.	.	.	.	.	.
2	1	9	.	.	10.13826146	17	.	.	.	14	.	.	.	0	8	35	5	10.13826146	15	36	.	13.28952772	17	.	.	.
2	1	.	.	.	.	.	.	.	.	.	.	.	.	0	.	.	.	.	.	.	.	.	.	.	.	.
1	1	.	.	.	.	.	.	.	.	.	.	.	.	1	.	.	.	.	.	.	.	.	.	.	.	.
2	0	2	51	10	12.3340178	.	.	.	.	.	.	.	.	0	3	50	16	12.3340178	.	.	.	.	.	.	.	.
1	0	5	40	10	11.89869952	2	42	17	13.88637919	0	13.835	17	16.63791923	0	6	23	8	11.89869952	5.294117647	44	14	13.88637919	0	12.67	18	16.60506502
2	0	.	.	.	.	.	.	.	.	.	.	.	.	1	.	.	.	.	.	.	.	.	.	.	.	.
1	1	3	35	14	10.12183436	1	42	15	13.27310062	0	.	.	.	1	3	45	14	10.12183436	1	49	16	12.96098563	0	.	.	.
1	1	12	43	9	10.73785079	.	.	.	.	.	.	.	.	1	7	20	4	10.73511294	.	.	.	.	.	.	.	.
2	0	.	.	.	.	.	.	.	.	.	.	.	.	1	.	.	.	.	.	.	.	.	.	.	.	.
1	0	6	16	8	11.11293634	.	.	.	.	15	.	.	.	0	15	16	3	11.11293634	.	.	.	.	17	.	.	.
1	1	.	.	.	.	.	.	.	.	.	.	.	.	1	.	.	.	.	.	.	.	.	.	.	.	.
1	0	.	.	.	.	.	.	.	.	.	16	10.5	16.42984257	0	.	.	.	.	.	.	.	.	.	13.336	8.5	16.40930869
2	0	.	.	.	12.32306639	.	.	.	.	.	.	.	.	1	.	.	.	.	.	.	.	.	.	.	.	.
1	1	7	.	5	11.07186858	12	.	.	.	10	.	.	.	1	24	.	6	11.06913073	9	.	.	.	3	.	.	.
2	0	.	.	.	.	2	.	.	.	4	.	.	16.27104723	1	.	.	.	.	19	.	.	.	6	.	10.125	16.26009582
1	0	.	.	.	.	.	.	.	.	.	.	.	.	0	.	.	.	.	.	.	.	.	.	.	.	.
1	0	1	42	14	11.6605065	0	52	17	13.42915811	1	.	.	16.30937714	0	1	39	14	11.6605065	1	44	17	13.71389459	0	.	.	16.30937714
2	0	.	.	.	.	.	.	.	.	.	.	.	.	0	.	.	.	.	.	.	.	.	.	.	.	.
2	1	9	48	17	11.55920602	5	44	.	14.23134839	14	24	17	15.93702943	0	7	44	12	11.55920602	7	42	19	14.25051335	16	15.167	18	15.94934976
2	1	.	.	.	.	.	.	.	.	.	.	.	.	1	.	.	.	.	.	.	.	.	.	.	.	.
1	0	.	.	.	.	.	.	.	.	.	.	.	.	0	.	.	.	.	.	.	.	.	.	.	.	.
2	1	.	.	.	.	.	.	.	.	.	.	.	.	1	.	.	.	.	.	.	.	.	.	.	.	.
2	1	.	.	.	.	13	.	.	.	.	.	.	.	0	.	.	.	.	7	.	.	.	.	.	.	.
2	0	0	.	.	11.83572895	1	42	12	14.25598905	0	11.835	14.125	16.67077344	0	2	.	.	11.83572895	6	40	15	14.25598905	12	.	.	.
2	0	.	.	.	.	.	.	.	.	.	.	.	.	0	.	.	.	.	.	.	.	.	.	.	.	.
1	0	17	47	13	12.3449692	.	.	.	.	.	.	.	.	0	21	37	11	12.3449692	.	.	.	.	.	.	.	.
2	0	.	.	.	.	.	.	.	.	.	.	.	.	0	.	.	.	.	.	.	.	.	.	.	.	.
2	0	.	.	.	.	.	.	.	.	.	.	.	.	1	.	.	.	.	.	.	.	.	.	.	.	.
2	0	15	40	6	11.2991102	.	.	.	.	13	.	.	.	1	19	34	6	11.2991102	.	.	.	.	9	.	.	.
2	0	0	42	9	12.16427105	10	40	11.375	14.72689938	.	.	.	.	1	13	.	.	12.16427105	18	.	.	.	.	.	.	16.51471595
1	0	19	19	6	10.4202601	.	26	9.5	13.07871321	20	.	.	.	0	16	27	10	10.4202601	.	37	15.125	13.07871321	14	.	.	.
2	1	14	.	.	.	.	.	.	.	.	.	.	.	1	9	.	.	.	.	.	.	.	.	.	.	.
2	0	.	.	.	.	.	.	.	.	2.4	16.668	14.125	16.45859001	0	.	.	.	.	.	.	.	.	6	15	10.125	16.45722108
2	0	11	47	10	12.29295003	12	.	.	.	.	.	.	16.69815195	1	0	50	13	12.29295003	4	.	.	.	.	19.334	18	16.69815195
2	0	6	.	.	.	.	.	.	.	.	.	.	.	0	11	.	.	.	.	.	.	.	.	.	.	.
1	0	5	.	.	12.22176591	.	.	.	.	.	.	.	.	0	5	.	17	12.22176591	.	.	.	.	.	.	.	.
2	1	.	.	.	.	.	.	.	.	.	.	.	.	0	.	.	.	.	.	.	.	.	.	.	.	.
1	1	.	.	.	.	.	.	.	.	.	.	.	.	1	.	.	.	.	.	.	.	.	.	.	.	.
1	0	38	24	7	11.75359343	.	24.75	11.125	13.77412731	14	8.67	11.125	16.37782341	0	41	32	12	11.75359343	.	34	12	13.74948665	31	11.672	14	16.4202601
1	1	.	.	.	.	.	.	.	.	.	.	.	.	1	.	.	.	.	.	.	.	.	.	.	.	.
1	0	.	.	.	.	.	.	.	.	.	.	.	.	0	.	.	.	.	.	.	.	.	.	.	.	.
2	1	.	.	.	.	.	.	.	.	.	.	.	.	0	.	.	.	.	.	.	.	.	.	.	.	.
1	0	.	.	.	.	.	.	.	.	.	.	.	.	0	.	.	.	.	.	.	.	.	.	.	.	.
2	0	11	.	.	11.70704997	.	.	.	.	.	.	.	.	1	15	39	8	11.70704997	.	.	.	.	.	.	.	.
2	1	.	.	.	.	.	.	.	.	.	.	.	.	1	.	.	.	.	.	.	.	.	.	.	.	.
2	0	.	.	.	.	11	.	.	.	8	13.835	11.125	16.85420945	0	.	.	.	.	10	.	.	.	10	19	10	16.85557837
2	1	.	.	.	.	.	.	.	.	.	.	.	.	1	.	.	.	.	.	.	.	.	.	.	.	.
2	0	.	.	.	.	0	43	17	14.06707734	0	22	15.125	16.79671458	1	.	.	.	.	0	48	20	14.06707734	0	18	16.125	16.79397673
1	1	22	41	11	12.65708419	.	39	14.125	15.17590691	5	.	.	17.11156742	1	27	39	13	12.65708419	.	45	20	15.52087611	6	.	.	.
1	1	.	.	.	.	.	34.75	13.125	13.68925394	.	.	.	.	1	.	.	.	.	.	42	8.5	13.68925394	.	.	.	.
2	1	.	.	.	.	.	.	.	.	.	.	.	.	0	.	.	.	.	.	.	.	.	.	.	.	.
2	0	.	.	.	.	.	.	.	.	.	.	.	.	0	.	.	.	.	.	.	.	.	.	.	.	.
2	1	.	.	.	.	.	.	.	.	.	.	.	.	1	.	.	.	.	.	.	.	.	.	.	.	.
1	0	.	.	.	.	.	.	.	.	.	.	.	.	0	.	.	.	.	.	.	.	.	.	.	.	.
1	0	.	.	.	.	.	.	.	.	.	.	.	.	0	.	.	.	.	.	.	.	.	.	.	.	.
2	0	.	.	.	.	.	.	.	.	.	.	.	.	1	.	.	.	.	.	.	.	.	.	.	.	.
1	1	28	.	.	12.45722108	.	.	.	.	15	.	.	.	1	13	.	.	12.29295003	.	.	.	.	14	.	.	.
1	0	.	.	.	.	.	.	.	.	.	15	.	16.59685147	0	.	.	.	.	.	.	.	.	.	.	.	.
1	0	.	.	.	.	6	.	.	.	.	.	.	.	0	.	.	.	.	6	.	.	.	.	.	.	.
2	1	.	.	.	.	.	.	.	.	.	.	.	.	0	.	.	.	.	.	.	.	.	.	.	.	.
2	0	11	42	3	11.77275838	.	38	12.125	14.07802875	.	.	.	16.26830938	0	44	42	5	12.0109514	.	35	.	14.07802875	.	.	.	.
2	1	9	.	11	12.03559206	8	46	19	14.00684463	2	.	.	.	0	9	.	11	12.03559206	8	45	14.375	14.50239562	3	12.837	11.125	16.90075291
1	1	14	.	.	11.74811773	15	39	17	14.15742642	.	.	.	.	1	7	.	.	11.75633128	10	37	14	14.16837782	.	.	.	.
2	1	.	40	9	12.14784394	0	47	16.125	14.50239562	.	.	.	.	1	.	.	.	12.15058179	9	30	9.125	14.50239562	.	.	.	.
2	1	.	.	.	.	.	.	.	.	.	.	.	.	0	.	.	.	.	.	.	.	.	.	.	.	.
2	0	0	.	12	12.05475702	0	.	.	.	.	22	15.125	16.72279261	0	1	.	.	12.06297057	2	.	.	.	.	.	.	.
1	1	10	.	.	12.19164956	9	47	11.375	13.97399042	4	24	14	16.70225873	1	9	.	.	12.19164956	13	46	13	13.97399042	4	19	19	16.66803559
2	0	.	.	.	.	.	.	.	.	.	.	.	.	1	.	.	.	.	.	.	.	.	.	.	.	.
2	1	.	.	.	.	.	.	.	.	.	.	.	.	1	.	.	.	.	.	.	.	.	.	.	.	.
1	0	2	49	17	12.03832991	7	51	26	14.32717317	.	20	22	16.7063655	0	3	45	11	12.03832991	5	47	19	14.33264887	.	17.167	15.125	16.71321013
2	0	.	.	.	.	.	.	.	.	.	.	.	.	0	.	.	.	.	.	.	.	.	.	.	.	.
1	0	1	39	14	11.58110883	1	38	6.5	13.41546886	3	10.67	13	16.26009582	0	3	34	8	11.58110883	1	30	6.375	13.42642026	2	9.503	7.5	16.27378508
2	0	.	.	.	.	.	.	.	.	7	.	.	.	0	.	.	.	.	.	.	.	.	3	27	.	16.41615332
2	1	.	.	.	.	.	.	.	.	.	.	.	.	1	.	.	.	.	.	.	.	.	.	.	.	.
1	0	.	.	.	.	.	.	.	.	.	.	.	.	0	.	.	.	.	.	.	.	.	.	.	.	.
2	1	20	48	17	11.78644764	22	46	13	13.85900068	30	18.835	18	16.42984257	1	17	40	17	11.78644764	29	38	17	13.86721424	27	12.835	14	16.4312115
1	0	.	.	.	.	11	.	.	.	13	7.839	15	16.21355236	0	.	.	.	.	14	.	.	.	18	10.503	9.375	16.31211499
1	0	7	53	16	12.24366872	.	.	.	.	8	18	16.125	16.98562628	0	3	45	11	12.24366872	.	.	.	.	5	17	18	16.98288843
1	0	.	.	.	12.18069815	.	.	.	.	.	11.503	.	16.54757016	0	.	.	.	.	.	.	.	.	.	.	.	.
2	0	.	.	.	.	.	.	.	.	.	.	.	.	1	.	.	.	.	.	.	.	.	.	.	.	.
2	0	.	.	.	.	.	.	.	.	.	.	.	.	1	.	.	.	.	.	.	.	.	.	.	.	.
2	0	.	.	.	.	.	.	.	.	.	.	.	.	0	.	.	.	.	.	.	.	.	.	.	.	.
2	1	.	.	.	.	.	.	.	.	.	.	.	.	0	.	.	.	.	.	.	.	.	.	.	.	.
2	0	1	46	8	11.72073922	0	35	9.5	13.53593429	4	15.334	8.5	16.4366872	0	3	39	9	11.72073922	6	42	8.125	13.68651608	10	19	15	16.5338809
1	1	3.176470588	.	.	.	.	.	.	.	.	.	.	.	1	3.176470588	.	.	.	.	.	.	.	.	.	.	.
2	0	.	.	.	.	.	.	.	.	.	.	.	.	0	.	.	.	.	.	.	.	.	.	.	.	.
2	1	.	.	.	.	.	.	.	.	.	.	.	.	0	.	.	.	.	.	.	.	.	.	.	.	.
1	1	.	.	.	.	9	42	12.375	14.43942505	.	.	.	.	1	.	.	.	.	7	33	7.5	14.43942505	.	.	.	.
2	0	.	.	.	.	.	.	.	.	.	.	.	.	0	.	.	.	.	.	.	.	.	.	.	.	.
2	1	.	.	.	.	.	.	.	.	.	.	.	.	1	.	.	.	.	.	.	.	.	.	.	.	.
2	1	.	.	.	.	.	.	.	.	.	.	.	.	1	.	.	.	.	.	.	.	.	.	.	.	.
2	0	.	.	.	.	.	.	.	.	.	9.505	15.125	16.91718001	0	.	.	.	.	.	.	.	.	.	14	12.125	16.93634497
1	0	.	.	.	.	.	.	.	.	.	.	.	.	0	.	.	.	.	.	.	.	.	.	.	.	.
1	0	4	53	10	11.75359343	6	43	19	13.7357974	5	.	.	.	0	1	47	15	11.75359343	3	48	18	13.7357974	5	.	.	.
2	1	6	.	.	.	12	.	.	.	3	.	.	16.50102669	0	1	.	.	.	13	.	.	.	2	13.002	12	16.51471595
2	0	11.64705882	50	11	12.24640657	.	.	.	.	.	.	.	.	1	14	.	.	12.21081451	.	.	.	.	.	.	.	.
1	1	.	.	.	.	.	.	.	.	.	.	.	.	1	.	.	.	.	.	.	.	.	.	.	.	.
2	0	.	.	.	.	.	.	.	.	.	.	.	.	1	.	.	.	.	.	.	.	.	.	.	.	.
2	0	.	.	.	.	.	.	.	.	.	.	.	.	0	.	.	.	.	.	.	.	.	.	.	.	.
1	0	7	.	.	.	2	36	.	14.11635866	14	9.837	13	16.81861739	0	7	.	.	.	2	36	.	14.12731006	18	15.835	14.125	16.82819986
2	0	.	.	.	12.30390144	.	.	.	.	6	30	13	16.88021903	1	.	.	.	12.44353183	.	.	.	.	3	32	.	16.89390828
1	1	.	.	.	.	.	.	.	.	.	.	.	.	1	.	.	.	.	.	.	.	.	.	.	.	.
2	0	.	.	.	.	.	.	.	.	.	.	.	.	0	.	.	.	.	.	.	.	.	.	.	.	.
2	1	.	.	.	.	.	.	.	.	7	.	.	16.44626968	1	.	.	.	.	.	.	.	.	10	.	.	.
2	1	.	.	.	.	.	.	.	.	.	.	.	.	0	.	.	.	.	.	.	.	.	.	.	.	.
1	0	28	.	.	.	.	.	.	.	25	10.006	.	16.55304586	0	13	.	.	.	.	.	.	.	6	9.006	11	16.55304586
2	0	.	.	.	12.45722108	17	.	.	.	24	.	.	.	1	.	.	.	12.41615332	16	.	.	.	26	.	.	.
2	1	.	.	.	.	.	.	.	.	.	.	.	.	0	.	.	.	.	.	.	.	.	.	.	.	.
1	0	.	.	.	.	.	.	.	.	.	.	.	.	0	.	.	.	.	.	.	.	.	.	.	.	.
1	0	3	.	7	12.3340178	.	.	.	.	.	15	13.125	16.76386037	0	2	52	10	12.32854209	.	.	.	.	.	16	15.125	16.76659822
2	1	.	.	.	.	.	.	.	.	.	.	.	.	1	.	.	.	.	.	.	.	.	.	.	.	.
2	0	.	.	.	.	.	.	.	.	1	.	.	.	0	.	.	.	.	.	.	.	.	7	.	.	.
1	0	26	24	5	12.22724162	.	.	.	.	6	11.338	8.375	16.61875428	0	22	27	8	12.22176591	.	.	.	.	10	22	9.5	16.59685147
2	0	31.76470588	29	7	11.67693361	.	31	12.375	13.78781656	.	23	15	16.20533881	0	40.23529412	12	6	11.69336071	.	37	6.5	13.78781656	.	8.338	10.375	16.09856263
2	1	.	.	.	.	.	.	.	.	.	.	.	.	1	.	.	.	.	.	.	.	.	.	.	.	.
2	0	3.176470588	49	13	12.04380561	0	45	.	14.46406571	.	13.334	.	16.85147159	1	4	.	.	.	8	.	.	.	.	.	.	.
2	0	.	.	.	.	.	.	.	.	22	.	.	.	0	.	.	.	.	.	.	.	.	30	.	.	.
1	0	.	.	.	.	.	.	.	.	.	.	.	.	0	.	.	.	.	.	.	.	.	.	.	.	.
2	1	25	.	.	.	.	.	.	.	.	.	.	16.41615332	0	19	.	.	.	.	.	.	.	.	.	.	.
1	1	.	.	.	.	.	.	.	.	.	.	.	.	1	.	.	.	.	.	.	.	.	.	.	.	.
2	1	.	.	.	.	.	.	.	.	2	21.668	20	16.78850103	1	.	.	.	.	.	.	.	.	2	.	.	.
2	0	.	.	.	.	.	.	.	.	.	.	.	.	0	.	.	.	.	.	.	.	.	.	.	.	.
2	0	4	39	17	11.91786448	2	40	20	13.55509925	2	14.835	18	16.39151266	0	1	44	13	11.91512663	1	41	12	13.55509925	3	14.167	12.125	16.39151266
2	0	0	.	.	11.57289528	.	.	.	.	.	12	16	16.22176591	0	4	.	.	.	.	.	.	.	.	14.169	13	16.24366872
2	1	.	.	.	.	.	.	.	.	.	.	.	.	1	.	.	.	.	.	.	.	.	.	.	.	.
1	1	11	44	8	12.18069815	17	38	11.125	15.3045859	8	12.336	13.125	16.64339493	1	16	21	7	12.18069815	26	40	10.125	15.34017796	13	20	10.5	16.64887064
1	0	5	.	.	12.30390144	9	44	.	14.40930869	0	15.004	.	16.88158795	0	2	.	.	12.30390144	5	49	.	14.41204654	0	.	.	.
1	0	5.294117647	43	13	12.34770705	.	.	.	.	0	10.338	16.125	16.78302533	0	5.294117647	45	18	12.34770705	.	43	.	15.51813826	0	12.835	12.125	16.78302533
1	1	6	.	.	12.29842574	1	37	11.125	14.47775496	.	.	.	.	1	6	.	.	12.30116359	1	48	11.125	14.47775496	.	.	.	.
2	1	34.8	.	.	11.56468172	26	35	13	13.35523614	10	.	.	.	1	12	.	.	11.56194387	28	46	13	13.35523614	25	.	.	.
1	1	23	.	.	11.70157426	.	.	.	.	.	.	.	.	1	35	.	.	.	.	.	.	.	.	.	.	.
2	1	16	.	.	13.29226557	.	.	.	.	.	.	.	.	0	2	45	8	12.27652293	.	.	.	.	.	.	.	.
2	1	0	38	13	12.12594114	2	40	17	13.86173854	0	16	14.125	16.93360712	0	51.88235294	44	8	12.12867899	36	36	9.5	13.86447639	32	8.006	7.375	16.99383984
2	0	.	.	.	.	.	.	.	.	.	.	.	.	0	.	.	.	.	.	.	.	.	.	.	.	.
2	0	18	46	7	12.12320329	13	47	17	14.88569473	9	28	13.125	16.55578371	1	24	37	14	12.12320329	21	38	14	14.88295688	17	11.67	11	16.56125941
2	1	17	37	8	12.07392197	.	.	.	.	7	16	11.125	16.81587953	1	5	49	14	12.07392197	.	.	.	.	4	.	.	.
2	0	.	.	.	.	.	.	.	.	.	.	.	.	1	.	.	.	.	.	.	.	.	.	.	.	.
2	0	.	.	.	.	.	.	.	.	.	.	.	.	1	.	.	.	.	.	.	.	.	.	.	.	.
2	0	.	.	.	.	.	.	.	.	.	.	.	.	1	.	.	.	.	.	.	.	.	.	.	.	.
2	0	.	.	.	.	.	.	.	.	.	.	.	.	0	.	.	.	.	.	.	.	.	.	.	.	.
1	1	.	.	.	.	.	.	.	.	.	.	.	.	1	.	.	.	.	.	.	.	.	.	.	.	.
2	1	.	.	.	.	.	.	.	.	.	.	.	.	1	.	.	.	.	.	.	.	.	.	.	.	.
1	1	.	.	.	.	.	.	.	.	.	.	.	.	1	.	.	.	.	.	.	.	.	.	.	.	.
2	0	2	52	16	12.37234771	0	48	18	15.52908966	2	15.336	18	16.86652977	0	6	51	15	12.36960986	0	44	15	15.47980835	2	19	13	16.86379192
2	0	.	.	.	.	.	.	.	.	.	.	.	.	1	.	.	.	.	.	.	.	.	.	.	.	.
2	0	.	.	.	.	.	.	.	.	.	.	.	.	1	.	.	.	.	.	.	.	.	.	.	.	.
2	0	.	.	.	.	.	.	.	.	.	.	.	.	1	.	.	.	.	.	.	.	.	.	.	.	.
2	0	17	46	8	12.02737851	9.692307692	39	13	13.76043806	8	11.505	11.125	16.49007529	1	33	33	18	12.02737851	33.23076923	41	17	13.84531143	24	12	.	16.61875428
2	0	.	.	.	.	.	.	.	.	.	.	.	.	0	.	.	.	.	.	.	.	.	.	.	.	.
1	1	.	.	.	.	.	.	.	.	.	.	.	.	1	.	.	.	.	.	.	.	.	.	.	.	.
2	0	.	.	.	.	.	.	.	.	.	.	.	.	0	.	.	.	.	.	.	.	.	.	.	.	.
2	1	12	48	8	11.55646817	.	40	.	13.57700205	.	.	.	.	0	3	41	11	11.55646817	.	39	13	13.33059548	.	15.835	17.125	16.33538672
1	1	12	.	.	11.96714579	10	40	14	13.87542779	.	17	11.125	16.82135524	1	12	48	10	11.96714579	9	40	13	13.87542779	.	10.835	.	16.82135524
2	1	.	.	.	.	.	.	.	.	.	.	.	.	1	.	.	.	.	.	.	.	.	.	.	.	.
1	0	.	.	.	.	.	.	.	.	.	.	.	.	0	.	.	.	.	.	.	.	.	.	.	.	.
1	0	2	51	12	10.82546201	.	.	.	.	0	.	.	.	0	6	53	13	10.82546201	.	.	.	.	0	.	.	.
2	1	.	.	.	.	.	.	.	.	.	.	.	.	0	.	.	.	.	.	.	.	.	.	.	.	.
1	1	.	.	.	.	.	.	.	.	.	.	.	.	1	.	.	.	.	.	.	.	.	.	.	.	.
2	0	0	40	5	10.28884326	12	.	.	.	0	.	.	.	0	9	43	10	10.28884326	1	48	15.125	13.06776181	16	.	.	.
2	1	.	.	.	.	.	.	.	.	.	.	.	.	1	.	.	.	.	.	.	.	.	.	.	.	.
2	1	.	.	.	.	.	.	.	.	.	.	.	.	1	.	.	.	.	.	.	.	.	.	.	.	.
2	1	.	.	.	.	.	.	.	.	.	.	.	.	1	.	.	.	.	.	.	.	.	.	.	.	.
1	0	14	42	15	10.53798768	.	.	.	.	.	.	.	.	0	13	36	10	10.53798768	.	.	.	.	.	.	.	.
2	1	.	.	.	.	.	.	.	.	.	.	.	.	0	.	.	.	.	.	.	.	.	.	.	.	.
2	0	.	.	.	.	.	.	.	.	.	.	.	.	0	.	.	.	.	.	.	.	.	.	.	.	.
2	0	13	53	10	10.30527036	16	40	16	13.47570157	12	.	.	.	1	30	50	5	10.32717317	12	46	14	13.49486653	10	.	.	.
2	0	.	.	.	.	.	.	.	.	.	.	.	.	1	.	.	.	.	.	.	.	.	.	.	.	.
2	1	.	.	.	.	.	.	.	.	.	.	.	.	1	.	.	.	.	.	.	.	.	.	.	.	.
2	0	5	.	.	.	6	41	.	12.85147159	3	.	.	.	1	19.125	.	.	.	17	41	.	12.84873374	15	.	.	.
1	1	3	52	11	11.78918549	.	44	.	14.83641342	2	19.167	22	16.28473648	1	5	43	12	11.78918549	.	39	17	14.83641342	11	14.668	14.125	16.26830938
2	0	.	.	.	.	.	.	.	.	.	.	.	.	0	.	.	.	.	.	.	.	.	.	.	.	.
2	0	.	.	.	.	.	.	.	.	.	.	.	.	0	.	.	.	.	.	.	.	.	.	.	.	.
2	1	2	49	16	10.63655031	.	.	.	.	.	.	.	.	1	18	.	.	10.63655031	.	.	.	.	.	.	.	.
1	0	.	.	.	.	.	.	.	.	.	.	.	.	0	.	.	.	.	.	.	.	.	.	.	.	.
2	1	.	.	.	.	.	.	.	.	.	.	.	.	0	.	.	.	.	.	.	.	.	.	.	.	.
2	0	6	45	11	10.61738535	3	.	.	.	2	.	.	.	0	5	45	9	10.5927447	4	.	.	.	2	.	.	.
1	1	2	43	16	10.16563997	.	.	.	.	0	.	.	.	1	1	40	12	10.16563997	.	.	.	.	0	.	.	.
1	0	.	20	7	10.65845311	.	.	.	.	.	.	.	.	0	.	53	12	10.65845311	.	.	.	.	.	.	.	.
2	0	3	34	12	10.44490075	3	43	18	13.41273101	0	.	.	.	1	10	39	16	10.44490075	6	39	16	13.41546886	2	.	.	.
1	0	.	.	.	.	.	.	.	.	.	.	.	.	0	.	.	.	.	.	.	.	.	.	.	.	.
1	0	17	23	8	10.09445585	12	29	2.875	12.79397673	22	.	.	.	0	22	32	3	10.11088296	9	37	5.375	12.79397673	17	.	.	.
1	1	.	.	.	.	.	.	.	.	.	.	.	.	1	.	.	.	.	.	.	.	.	.	.	.	.
2	1	10	48	14	10.38466804	.	.	.	.	12	.	.	.	1	7	40	13	10.38466804	.	.	.	.	6	.	.	.
1	1	6	.	.	.	.	.	.	.	13	.	.	.	1	4	.	.	.	.	.	.	.	4	.	.	.
2	0	.	.	.	.	.	.	.	.	.	.	.	.	1	.	.	.	.	.	.	.	.	.	.	.	.
2	0	.	.	.	.	.	.	.	.	.	.	.	.	0	.	.	.	.	.	.	.	.	.	.	.	.
1	1	19	20	14	10.37371663	.	.	.	.	.	.	.	.	1	11	54	5	10.37371663	.	.	.	.	.	.	.	.
2	1	.	.	.	.	.	.	.	.	.	.	.	.	1	.	.	.	.	.	.	.	.	.	.	.	.
2	1	.	.	.	.	.	.	.	.	.	.	.	.	1	.	.	.	.	.	.	.	.	.	.	.	.
2	0	0	27	6	10.46680356	0	37	9.5	13.40999316	0	.	.	.	0	2	46	6	10.46680356	0	34	.	13.40999316	0	.	.	.
1	0	20	.	8	10.20396988	.	33	9.125	13.24024641	1	.	.	.	0	20	.	.	11.44969199	.	38	9.5	12.81314168	1	.	.	.
2	1	.	.	.	.	.	.	.	.	.	.	.	.	0	.	.	.	.	.	.	.	.	.	.	.	.
1	1	.	.	.	.	.	.	.	.	.	.	.	.	1	.	.	.	.	.	.	.	.	.	.	.	.
2	1	8	.	6	10.24229979	.	36	13	13.38809035	8	.	.	.	0	12	.	.	.	.	28	9.125	13.38809035	10	.	.	.
2	0	.	.	.	11.54551677	.	.	.	.	.	.	.	.	1	.	.	.	11.55099247	.	.	.	.	.	.	.	.
2	1	.	.	.	.	.	.	.	.	.	.	.	.	0	.	.	.	.	.	.	.	.	.	.	.	.
2	1	.	.	.	.	.	.	.	.	.	.	.	.	1	.	.	.	.	.	.	.	.	.	.	.	.
2	0	7	36	8	10.33812457	.	.	.	.	4	.	.	.	1	13	37	15	10.33812457	.	.	.	.	5	.	.	.
2	0	.	.	.	.	.	.	.	.	.	.	.	.	1	.	.	.	.	.	.	.	.	.	.	.	.
2	1	10	36	10	10.26694045	.	41	13.125	13.42642026	6	.	.	.	1	15	38	12	10.26694045	.	.	.	.	19	.	.	.
2	0	17	37	9	10.22861054	7	45	13.125	12.88980151	8	.	.	.	1	26	37	9	10.22313484	11	38	9.125	12.88980151	19	.	.	.
2	0	6	41	9	10.2587269	.	41	12.125	13.00205339	0	.	.	.	0	13	.	.	11.4934976	.	47	.	12.91991786	8	.	.	.
2	0	.	.	.	.	.	.	.	.	.	.	.	.	0	.	.	.	.	.	.	.	.	.	.	.	.
2	0	27	42	15	10.29431896	.	.	.	.	11	.	.	.	0	21	45	14	10.29431896	.	.	.	.	6	.	.	.
1	1	19	44	11	10.69130732	.	37	13.125	13.47296372	16	.	.	.	1	19	46	16	10.67488022	.	47	17	13.47296372	18	.	.	.
2	0	18	35	9	10.19301848	9	41	16	12.89801506	9	.	.	.	0	39	35	11	10.19849418	13	39	21	12.90349076	15	.	.	.
2	0	9	49	11	10.2477755	7	46	17	13.58521561	5	.	.	.	1	6	43	11	10.2696783	4.235294118	48	17	13.38809035	2	.	.	.
2	0	.	.	.	.	.	.	.	.	.	.	.	.	1	.	.	.	.	.	.	.	.	.	.	.	.
2	0	.	.	.	.	.	.	.	.	20	.	.	.	0	.	.	.	.	.	.	.	.	12	.	.	.
1	1	.	.	.	.	.	.	.	.	.	.	.	.	1	.	.	.	.	.	.	.	.	.	.	.	.
2	1	.	.	.	.	.	.	.	.	27	.	.	.	1	.	.	.	.	.	.	.	.	30	.	.	.
1	1	.	.	.	.	.	.	.	.	.	.	.	.	1	.	.	.	.	.	.	.	.	.	.	.	.
2	1	.	.	.	.	.	.	.	.	.	.	.	.	0	.	.	.	.	.	.	.	.	.	.	.	.
2	0	1	44	7	10.29431896	.	.	.	.	.	.	.	.	0	6	43	7	10.28610541	.	.	.	.	.	.	.	.
2	1	3	12	12	10.11909651	.	.	.	.	3	.	.	.	0	2	.	10	10.11909651	.	.	.	.	0	.	.	.
2	0	.	.	.	.	.	.	.	.	.	.	.	.	1	.	.	.	.	.	.	.	.	.	.	.	.
2	0	.	.	.	.	.	.	.	.	.	.	.	.	1	.	.	.	.	.	.	.	.	.	.	.	.
1	1	2	42	13	10.50787132	.	.	.	.	0	.	.	.	1	2	49	16	10.50513347	.	.	.	.	0	.	.	.
1	1	.	.	.	.	.	.	.	.	.	.	.	.	1	.	.	.	.	.	.	.	.	.	.	.	.
2	0	.	.	.	.	.	.	.	.	.	.	.	.	1	.	.	.	.	.	.	.	.	.	.	.	.
1	0	.	.	.	.	.	.	.	.	.	.	.	.	0	.	.	.	.	.	.	.	.	.	.	.	.
1	0	6	43	17	10.30253251	8	45	20	12.95824778	3	.	.	.	0	6	4	12	10.30253251	8	41	24	12.95824778	3	.	.	.
2	0	.	.	.	.	.	.	.	.	.	.	.	.	0	.	.	.	.	.	.	.	.	.	.	.	.
2	1	.	.	.	.	.	.	.	.	.	.	.	.	0	.	.	.	.	.	.	.	.	.	.	.	.
2	0	.	.	.	.	.	.	.	.	0	.	.	.	1	.	.	.	.	.	.	.	.	10.58823529	.	.	.
1	0	.	.	.	.	.	.	.	.	.	.	.	.	0	.	.	.	.	.	.	.	.	.	.	.	.
2	0	.	.	.	10.32169747	.	.	.	.	.	.	.	.	1	.	.	.	.	.	.	.	.	.	.	.	.
2	1	6	.	.	11.23340178	.	40	.	13.42094456	2	.	.	.	1	7	.	.	10.38193018	.	.	.	.	7	.	.	.
2	1	53	.	.	.	.	.	.	.	.	.	.	.	1	10	.	.	.	.	.	.	.	.	.	.	.
2	1	9	38	9	10.28336756	.	44	14	13.48391513	12	.	.	.	1	13	37	8	10.27241615	.	45	17	13.48391513	9	.	.	.
2	0	1	36	12	10.23682409	.	41	.	13.35249829	7	.	.	.	1	22	38	7	10.23682409	.	.	.	.	11	.	.	.
1	0	.	.	.	.	.	.	.	.	.	.	.	.	0	.	.	.	.	.	.	.	.	.	.	.	.
1	1	.	.	.	.	.	.	.	.	11	.	.	.	1	.	.	.	.	.	.	.	.	7	.	.	.
1	1	8	45	12	10.30800821	6	45	14.125	13.45927447	4	.	.	.	1	10	28	12	10.30800821	8	37	13.125	13.45927447	8	.	.	.
2	0	8	38	10	10.33538672	7	48	15.125	13.12251882	5	.	.	.	0	3	48	9	10.33538672	5	44	16.125	13.15263518	5	.	.	.
2	0	3	40	10	10.58179329	.	45	11.375	13.37713895	.	.	.	.	0	33	18	9	10.60095825	.	23	9.375	13.3853525	.	.	.	.
2	1	.	.	.	.	.	.	.	.	.	.	.	.	1	.	.	.	.	.	.	.	.	.	.	.	.
2	0	2	47	15	10.51882272	4	45	15	13.045859	2	.	.	.	1	5	49	16	10.52703628	3	48	18	13.0568104	6	.	.	.
1	1	23	.	.	.	.	.	.	.	15	.	.	.	1	20	.	.	.	.	.	.	.	15	.	.	.
2	0	.	.	.	.	.	.	.	.	.	.	.	.	0	.	.	.	.	.	.	.	.	.	.	.	.
1	0	.	.	.	.	.	.	.	.	.	.	.	.	0	.	.	.	.	.	.	.	.	.	.	.	.
2	0	.	.	.	.	.	.	.	.	.	.	.	.	1	.	.	.	.	.	.	.	.	.	.	.	.
2	1	.	.	.	.	.	.	.	.	.	.	.	.	1	.	.	.	.	.	.	.	.	.	.	.	.
1	0	7	20	9	10.24503765	.	.	.	.	25	.	.	.	0	7	34	5	10.24503765	.	.	.	.	25	.	.	.
1	1	.	.	.	.	.	.	.	.	.	.	.	.	1	.	.	.	.	.	.	.	.	.	.	.	.
1	0	5	36	10	12.10130048	.	44	.	15.24982888	5	11.839	11	16.51471595	0	8	36	9	12.10130048	.	.	.	.	7	12.835	13.125	16.56399726
2	1	.	.	.	.	.	.	.	.	.	.	.	.	0	.	.	.	.	.	.	.	.	.	.	.	.
2	0	.	.	.	.	.	38	6.375	13.70841889	.	.	.	.	1	.	.	.	.	.	35	6.375	13.71663244	.	17	.	16.65434634
1	0	.	39	7	12.183436	.	.	.	.	2	13.67	15	16.60780287	0	.	45	11	12.1779603	.	.	.	.	3	.	.	16.60780287
2	0	.	.	.	.	.	.	.	.	6	.	.	.	1	.	.	.	.	.	.	.	.	6	.	.	.
2	1	.	.	.	.	.	.	.	.	.	.	.	.	1	.	.	.	.	.	.	.	.	.	.	.	.
2	0	.	.	.	.	.	.	.	.	.	.	.	.	0	.	.	.	.	.	.	.	.	.	.	.	.
2	1	7	.	.	.	.	.	.	.	.	16	.	16.67351129	1	9	.	.	.	.	.	.	.	.	16	.	16.68172485
2	1	.	.	.	.	.	.	.	.	.	.	.	.	0	.	.	.	.	.	.	.	.	.	.	.	.
2	0	.	.	.	.	.	41	.	15.34017796	.	12.672	14.125	16.62149213	0	.	.	.	.	.	.	.	.	.	10.839	18	16.6091718
1	0	.	.	.	.	.	.	.	.	.	.	.	.	0	.	.	.	.	.	.	.	.	.	.	.	.
2	1	.	.	.	.	.	.	.	.	.	.	.	.	0	.	.	.	.	.	.	.	.	.	.	.	.
2	0	8	.	.	13.48665298	3	35	12.375	15.32648871	13	8.006	13	16.82409309	0	3	.	.	12.15879535	0	45	14.125	15.31279945	1	13.167	14.125	16.76112252
2	1	0	36	7	10.19849418	.	.	.	.	.	.	.	.	0	0	51	12	10.20123203	.	.	.	.	.	.	.	.
1	0	.	.	.	.	.	.	.	.	.	.	.	.	0	.	.	.	.	.	.	.	.	.	.	.	.
2	0	16	46	13	10.2642026	17	47	14.125	13.0403833	17	.	.	.	0	24	48	13	10.2642026	12	42	13	13.0403833	7	.	.	.
1	0	8.470588235	44	12	10.50513347	.	.	.	.	16	.	.	.	0	8.470588235	41	9	10.50513347	.	.	.	.	14	.	.	.
2	0	.	.	.	.	.	.	.	.	.	.	.	.	0	.	.	.	.	.	.	.	.	.	.	.	.
1	0	21	34	13	10.33264887	.	42	14.125	13.47296372	.	.	.	.	0	26	35	13	10.33264887	.	37	13	13.47296372	.	.	.	.
2	1	15	.	.	11.34017796	.	.	.	.	4	.	.	.	0	14	41	12	10.32991102	.	.	.	.	6	.	.	.
2	1	.	.	.	.	.	.	.	.	.	.	.	.	0	.	.	.	.	.	.	.	.	.	.	.	.
2	1	9	41	14	11.70978782	6	43	13.125	13.53593429	1	26	19	16.43531828	1	12	49	11	11.63312799	1	44	18	13.53319644	6	15	15	16.26830938
2	1	.	.	.	.	.	.	.	.	.	.	.	.	0	.	.	.	.	.	.	.	.	.	.	.	.
2	0	5	50	9	10.83367556	1	44	13.125	13.50034223	0	.	.	.	1	13	39	2	10.83915127	13	41	16.125	13.52224504	10	.	.	.
2	1	25	.	.	12.11498973	14	35	10.125	13.59616701	20	8.839	11.375	16.46817248	0	12	.	.	12.10130048	5	36	9.5	13.59342916	6	12.171	11.125	16.4476386
2	1	12	19	9	12.37234771	16	38	13	13.89185489	3	.	.	.	1	11	43	9	12.32580424	19.05882353	31	8.5	13.89185489	3	.	.	.
1	1	12	47	6	10.28610541	.	.	.	.	5	.	.	.	1	14	37	10	10.28610541	.	.	.	.	19	.	.	.
1	0	6	50	12	12.07118412	4	.	.	.	6	18.668	23	16.47364819	0	1	51	14	12.07118412	0	.	.	.	0	19	19	16.47364819
2	1	6	49	16	11.93155373	.	.	.	.	8	12.338	15	16.45037645	0	6	16	13	11.92881588	.	.	.	.	14	17	10.5	16.52429843
1	1	12	55	16	12.06570842	22	43	16	14.85010267	.	20	17.125	16.49555099	1	11	44	14	12.05475702	12	46	20	14.81177276	.	19	18	16.56399726
2	1	.	.	.	.	.	.	.	.	.	.	.	.	0	.	.	.	.	.	.	.	.	.	.	.	.
1	0	6	23	10	11.05270363	.	37	11	13.9028063	7	.	.	.	0	19	26	3	11.05270363	.	39	11.375	13.9028063	20	.	.	.
1	1	4	50	14	10.90485969	.	44	.	13.70841889	0	.	.	.	1	1	51	15	10.90485969	.	46	.	13.70841889	0	.	.	.
2	1	0	.	.	12.99657769	.	.	.	.	.	18	.	16.38329911	0	36	.	.	13.045859	.	.	.	.	.	14	13.125	16.4202601
2	1	2	41	13	11.63312799	2	.	.	.	4	15.835	16.125	16.09445585	1	26	48	11	11.6386037	13	.	.	.	25	17.169	14.125	16.10403833
2	1	12	55	16	11.73990418	12	43	17	13.50034223	10	21.334	12.375	16.38740589	1	4	56	13	11.73716632	5	51	14	13.50034223	2	20	13.125	16.37508556
2	1	.	.	.	.	.	.	.	.	.	.	.	.	1	.	.	.	.	.	.	.	.	.	.	.	.
2	0	.	.	.	.	.	.	.	.	.	.	.	.	0	.	.	.	.	.	.	.	.	.	.	.	.
2	1	.	.	.	.	.	.	.	.	1	.	.	.	1	.	.	.	.	.	.	.	.	1	.	.	.
2	0	3	35	10	12.21355236	2.117647059	32	16	14.0862423	1	13	15.125	16.74743326	1	11	.	.	12.21355236	13.76470588	38	13.125	14.0971937	1	.	.	.
1	0	.	.	.	.	.	43	17	14.03148528	1	16	.	16.26557153	0	.	.	.	.	.	45	10.375	14.04517454	1	.	.	.
1	0	.	.	.	.	.	.	.	.	.	.	.	.	0	.	.	.	.	.	.	.	.	.	.	.	.
1	0	5	39	12	12.26283368	7	37	.	15.39767283	3	15	15.125	16.74743326	0	3	37	11	12.26283368	10	42	2.25	15.39767283	10	20	15	16.74606434
1	1	1	.	.	11.85489391	.	.	.	.	.	.	.	.	1	4	.	.	11.85489391	.	.	.	.	.	.	.	.
2	1	.	.	.	.	.	.	.	.	.	.	.	.	0	.	.	.	.	.	.	.	.	.	.	.	.
1	0	.	.	.	.	.	.	.	.	.	.	.	.	0	.	.	.	.	.	.	.	.	.	.	.	.
2	0	.	.	.	.	.	.	.	.	.	.	.	.	0	.	.	.	.	.	.	.	.	.	.	.	.
2	0	20	.	.	.	.	.	.	.	9	17	8.125	16.8569473	0	13	.	.	.	.	.	.	.	8	.	.	.
2	0	.	.	.	.	.	.	.	.	.	.	.	.	0	.	.	.	.	.	.	.	.	.	.	.	.
2	0	.	.	.	.	.	.	.	.	.	.	.	.	1	.	.	.	.	.	.	.	.	.	.	.	.
1	1	.	.	.	.	23	.	.	.	.	.	.	.	1	.	.	.	.	19	.	.	.	.	.	.	.
2	1	19	31	9	10.23134839	.	34	9.125	12.91991786	24	.	.	.	0	15	25	1	10.22039699	.	41	7.5	12.91991786	15	.	.	.
2	0	.	.	.	.	.	.	.	.	.	.	.	.	0	.	.	.	.	.	.	.	.	.	.	.	.
2	1	.	.	.	11.50171116	.	.	.	.	.	.	.	.	1	.	.	.	11.50171116	.	.	.	.	.	.	.	.
1	1	.	.	.	.	.	.	.	.	3	9.006	.	16.678987	1	.	.	.	.	.	.	.	.	3	21	8.375	16.678987
2	1	7	40	9	10.45037645	21	39	13	13.34976044	8	.	.	.	1	5	30	7	10.45585216	19	37	11	13.33880903	5	.	.	.
2	0	.	.	.	.	.	.	.	.	.	.	.	.	0	.	.	.	.	.	.	.	.	.	.	.	.
2	0	.	.	.	.	.	.	.	.	.	.	.	.	0	.	.	.	.	.	.	.	.	.	.	.	.
1	1	4	45	13	10.34360027	5	39	7.5	13.045859	0	.	.	.	1	2	55	15	10.4202601	1	44	11.125	13.03764545	0	.	.	.
2	0	.	.	.	.	.	.	.	.	.	.	.	.	1	.	.	.	.	.	.	.	.	.	.	.	.
1	0	.	.	.	.	.	.	.	.	.	.	.	.	0	.	.	.	.	.	.	.	.	.	.	.	.
1	0	.	.	.	.	.	.	.	.	.	.	.	.	0	.	.	.	.	.	.	.	.	.	.	.	.
2	1	7	.	17	12.15058179	.	.	.	.	.	20	16.125	16.54620123	1	6	.	.	12.15058179	.	.	.	.	.	15.167	11.375	16.47091034
1	0	.	.	.	.	.	.	.	.	.	.	.	.	0	.	.	.	.	.	.	.	.	.	.	.	.
2	1	.	.	.	.	.	.	.	.	.	.	.	.	1	.	.	.	.	.	.	.	.	.	.	.	.
1	1	1	.	.	.	.	.	.	.	.	.	.	.	1	3	.	.	.	.	.	.	.	.	.	.	.
2	1	.	.	.	.	.	.	.	.	.	.	.	.	0	.	.	.	.	.	.	.	.	.	.	.	.
2	1	.	.	.	.	.	.	.	.	.	.	.	.	0	.	.	.	.	.	.	.	.	.	.	.	.
1	1	6.75	.	.	.	7	28	9	13.90554415	.	11	9.125	16.64887064	1	6.75	.	.	.	6	31	7.5	13.90554415	.	11.672	11.125	16.64476386
1	1	.	.	.	.	.	.	.	.	4	.	.	.	1	.	.	.	.	.	.	.	.	0	.	.	.
2	1	7	38	10	11.9835729	3	.	.	.	11	.	.	.	0	3	53	3	11.95619439	2	.	.	.	4	11.505	.	16.53661875
2	0	.	.	.	.	.	.	.	.	.	.	.	.	0	.	.	.	.	.	.	.	.	.	.	.	.
2	0	.	.	.	.	.	.	.	.	1	.	.	.	1	.	.	.	.	.	.	.	.	0	16	7.5	16.67077344
2	0	.	.	.	.	.	.	.	.	.	.	.	.	1	.	.	.	.	.	.	.	.	.	.	.	.
2	0	5	35	13	11.90417522	2	.	.	.	2	11.837	15.125	16.59137577	0	7	36	11	11.90417522	9	.	.	.	3	9.505	16	16.64065708
1	0	.	.	.	.	.	.	.	.	.	.	.	.	0	.	.	.	.	.	.	.	.	.	.	.	.
2	0	.	.	.	.	0	43	20	14.03696099	0	.	.	.	0	.	.	.	.	3	45	16	13.98767967	0	.	.	.
2	0	10	18	9	11.47433265	.	.	.	.	.	.	.	.	1	14.82352941	.	.	.	.	.	.	.	.	.	.	.
1	1	.	.	.	.	.	.	.	.	.	.	.	.	1	.	.	.	.	.	.	.	.	.	.	.	.
1	1	9	.	.	11.8384668	.	34	20	13.99041752	4.235294118	.	.	.	1	11	.	.	11.83572895	.	37	18	13.19370294	5.294117647	.	.	.
2	0	1	49	10	12.0109514	.	43	.	15.04175222	0	14.837	16.125	16.37371663	0	1	40	9	12.0109514	.	46	15	15.00616016	0	16.835	19	16.36824093
2	0	7	39	9	11.86858316	5	48	16	14.59548255	.	.	.	.	1	7	.	.	12.3394935	6	22	11.125	14.59548255	.	.	.	.
1	1	3.176470588	46	17	11.05270363	0	48	19	13.75496235	0	.	.	.	1	3.176470588	52	18	11.05270363	0	44	19	13.75496235	0	.	.	.
2	1	8	38	7	11.07734428	.	.	.	.	4	.	.	.	1	2	29	15	11.23887748	.	.	.	.	0	.	.	.
2	0	10	37	14	11.05544148	14	46	19	13.70568104	7	.	.	.	0	10	.	.	12.31485284	13	46	.	13.71115674	10	.	.	.
1	1	13	39	15	11.08281999	.	.	.	.	10	.	.	.	1	12	39	14	11.08281999	.	.	.	.	8	.	.	.
2	0	.	.	.	.	.	.	.	.	.	.	.	.	0	.	.	.	.	.	.	.	.	.	.	.	.
2	0	.	.	.	.	.	.	.	.	.	.	.	.	1	.	.	.	.	.	.	.	.	.	.	.	.
2	0	.	.	.	.	.	.	.	.	.	.	.	.	1	.	.	.	.	.	.	.	.	.	.	.	.
1	0	.	.	.	.	.	.	.	.	.	.	.	.	0	.	.	.	.	.	.	.	.	.	.	.	.
2	0	6	49	15	10.7761807	6	45	16	13.34154689	9	.	.	.	1	7	38	8	10.7761807	7	37	20	13.34154689	6	.	.	.
2	1	.	.	.	.	.	.	.	.	.	.	.	.	1	.	.	.	.	.	.	.	.	.	.	.	.
2	0	.	.	.	.	.	.	.	.	.	.	.	.	1	.	.	.	.	.	.	.	.	.	.	.	.
2	1	1	50	13	11.80561259	1	.	.	.	.	14.835	.	16.25735797	0	8	41	13	11.80561259	5	.	.	.	.	14	11.125	16.4312115
2	1	.	.	.	.	.	.	.	.	.	.	.	.	0	.	.	.	.	.	.	.	.	.	.	.	.
2	0	1	.	.	11.78097194	4	.	.	.	2	13	20	16.24640657	0	2	.	15	11.78097194	6	.	.	.	6	14.004	19	16.45585216
2	1	4	35	9	11.81930185	4	.	.	.	.	12.336	13	16.44079398	1	4	37	11	11.73442847	2	.	.	.	.	11.67	8.375	16.30116359
2	0	2	51	16	11.95619439	.	.	.	.	.	.	.	.	1	3	52	13	11.95619439	.	.	.	.	.	.	.	.
1	0	.	.	.	.	.	.	.	.	.	.	.	.	0	.	.	.	.	.	.	.	.	.	.	.	.
2	0	8	41	11	11.01163587	0	45	12.125	13.68104038	.	.	.	.	1	15	37	8	11.01163587	15	37	9.5	13.68104038	.	.	.	.
2	0	1	48	7	11.1321013	0	43	14.125	14.23682409	2	.	.	.	1	8	38	10	11.16495551	0	38	15	14.23682409	2	.	.	.
2	1	21	.	.	12.3340178	.	.	.	.	25	.	.	.	0	12	.	.	12.3340178	.	.	.	.	22	.	.	.
1	0	6	29	5	10.93771389	.	.	.	.	.	.	.	.	0	12	34	10	10.93771389	.	45	.	13.54688569	.	.	.	.
1	1	.	.	.	.	.	.	.	.	.	.	.	.	1	.	.	.	.	.	.	.	.	.	.	.	.
1	1	13	51	11	11.137577	.	43	.	14.14921287	13	.	.	.	1	13.76470588	45	9	11.1430527	.	48	12	14.04791239	8	.	.	.
2	0	.	.	.	.	.	.	.	.	.	.	.	.	1	.	.	.	.	.	.	.	.	.	.	.	.
2	1	14	41	8	10.64750171	.	48	6.5	13.72758385	10	.	.	.	1	17	39	12	10.64750171	.	41	17	13.72758385	7	.	.	.
1	1	10	42	16	11.27720739	16	48	22	14.01505818	8	.	.	.	1	14	39	16	11.46885695	8	43	13.125	14.02327173	1	.	.	.
1	0	3	35	13	12.06844627	.	.	.	.	.	.	.	.	0	5	17	8	12.05749487	.	.	.	.	.	.	.	.
2	0	.	.	.	.	.	.	.	.	.	.	.	.	0	.	.	.	.	.	.	.	.	.	.	.	.
2	1	.	.	.	.	.	.	.	.	.	.	.	.	0	.	.	.	.	.	.	.	.	.	.	.	.
2	0	.	.	.	.	.	.	.	.	.	.	.	.	1	.	.	.	.	.	.	.	.	.	.	.	.
1	0	7	38	10	11.94250513	.	.	.	.	.	.	.	.	0	7	25	10	11.94250513	.	.	.	.	.	.	.	.
2	1	.	.	.	.	.	.	.	.	.	.	.	.	0	.	.	.	.	.	.	.	.	.	.	.	.
1	1	.	.	.	.	.	.	.	.	.	.	.	.	1	.	.	.	.	.	.	.	.	.	.	.	.
2	0	.	.	.	.	.	.	.	.	.	.	.	.	1	.	.	.	.	.	.	.	.	.	.	.	.
1	1	.	.	.	.	.	.	.	.	4	.	.	.	1	.	.	.	.	.	.	.	.	5	.	.	.
2	0	.	.	.	.	.	.	.	.	.	.	.	.	1	.	.	.	.	.	.	.	.	.	.	.	.
2	1	.	.	.	.	.	.	.	.	.	.	.	.	1	.	.	.	.	.	.	.	.	.	.	.	.
2	1	.	.	.	.	.	.	.	.	.	.	.	.	0	.	.	.	.	.	.	.	.	.	.	.	.
2	0	.	.	.	.	.	.	.	.	.	.	.	.	1	.	.	.	.	.	.	.	.	.	.	.	.
1	1	.	40	11	11.03080082	10	39	12.125	13.3798768	.	.	.	.	1	.	35	12	11.1321013	9	40	15.125	13.3798768	.	.	.	.
2	0	.	.	.	.	.	.	.	.	.	.	.	.	0	.	.	.	.	.	.	.	.	.	.	.	.
1	0	6	49	14	10.89938398	3	41	17	13.50581793	1	.	.	.	0	7	47	14	10.90759754	4	42	14	13.50034223	1	.	.	.
2	1	.	.	.	.	.	.	.	.	.	.	.	.	0	.	.	.	.	.	.	.	.	.	.	.	.
1	0	7	49	12	11.00889802	3	43	16.125	13.54140999	3	.	.	.	0	7	50	15	11.00889802	3	43	16	13.54140999	3	.	.	.
1	0	25	12	7	10.83641342	25	37	10.375	13.51676934	16	.	.	.	0	26	39	5	10.83641342	26	34	11	13.38809035	16	.	.	.
2	0	7	53	9	10.75427789	.	46	8.125	13.42094456	4	.	.	.	0	8	50	5	10.74880219	.	46	10.125	13.42368241	1	.	.	.
1	1	.	.	.	.	.	.	.	.	.	.	.	.	1	.	.	.	.	.	.	.	.	.	.	.	.
2	1	.	.	.	.	.	.	.	.	.	.	.	.	0	.	.	.	.	.	.	.	.	.	.	.	.
2	1	.	.	.	.	.	.	.	.	.	.	.	.	1	.	.	.	.	.	.	.	.	.	.	.	.
2	0	.	.	.	.	.	.	.	.	.	.	.	.	0	.	.	.	.	.	.	.	.	.	.	.	.
2	1	.	.	.	.	.	.	.	.	.	.	.	.	1	.	.	.	.	.	.	.	.	.	.	.	.
2	0	3	40	9	12.73921971	0	.	.	.	0	21	.	17.06913073	1	3	48	14	12.79671458	0	.	.	.	0	.	.	.
2	0	.	.	.	.	.	.	.	.	.	.	.	.	0	.	.	.	.	.	.	.	.	.	.	.	.
2	0	9	.	.	.	.	30	.	13.97672827	.	.	.	.	0	10	.	.	.	.	.	.	.	.	.	.	.
2	0	.	.	.	.	.	40	12.125	14.05886379	.	.	.	.	0	.	.	.	.	.	41	8.5	13.96030116	.	.	.	.
2	1	10	45	13	12.05749487	10	39	13.125	14.33538672	10	.	.	16.90896646	0	6	20	5	12.04928131	8	31	5.5	14.32991102	14	.	.	.
1	1	.	.	.	.	.	.	.	.	.	.	.	.	1	.	.	.	.	.	.	.	.	.	.	.	.
2	0	.	.	.	12.1724846	4	.	.	.	.	14.835	.	16.60780287	1	.	.	.	.	8	.	.	.	.	.	.	.
2	0	.	.	.	.	.	.	.	.	.	.	.	.	0	.	.	.	.	.	.	.	.	.	.	.	.
2	1	12.70588235	40	9	12.38329911	.	.	.	.	1	.	.	.	0	14.82352941	38	10	12.38329911	.	.	.	.	2	11.835	.	16.84052019
2	1	.	.	.	.	.	.	.	.	.	.	.	.	0	.	.	.	.	.	.	.	.	.	.	.	.
2	1	13	47	9	11.3045859	.	.	.	.	17	.	.	.	1	5	41	8	11.3045859	.	.	.	.	9	.	.	.
2	1	.	.	.	.	.	.	.	.	.	.	.	.	1	.	.	.	.	.	.	.	.	.	.	.	.
1	1	.	.	.	.	.	.	.	.	.	.	.	.	1	.	.	.	.	.	.	.	.	.	.	.	.
2	0	.	.	.	.	.	.	.	.	.	.	.	.	1	.	.	.	.	.	.	.	.	.	.	.	.
2	1	9	38	12	11.76180698	.	.	.	.	10	19	12	16.2477755	0	7	41	18	11.67967146	.	.	.	.	3	13.835	15	16.06023272
1	1	.	.	15	11.4880219	.	.	.	.	.	.	.	.	1	.	.	.	11.4880219	.	.	.	.	.	.	.	.
1	0	.	31	8	11.16495551	.	.	.	.	.	.	.	.	0	.	19	10	11.16495551	.	.	.	.	.	.	.	.
1	0	.	.	.	.	.	.	.	.	.	.	.	.	0	.	.	.	.	.	.	.	.	.	.	.	.
1	1	8	.	.	.	.	.	.	.	12	.	.	.	1	10	.	9	11.19233402	.	.	.	.	12	.	.	.
2	0	0	54	16	11.60027379	.	.	.	.	.	.	.	.	0	0	46	13	11.70704997	.	.	.	.	.	.	.	.
2	1	19	40	10	11.24982888	13	48	21	13.77412731	3	.	.	.	0	1	57	13	11.23887748	3	46	20	13.77412731	1	.	.	.
2	0	9	47	15	11.55373032	5	45	11.125	14.7652293	0	15	14.125	16.0109514	0	9	42	12	11.58384668	10	42	16	14.78986995	0	17	12	16.05475702
1	1	3	39	16	11.3155373	1	35	13.375	14.48049281	0	.	.	.	1	7	41	7	11.31827515	7	38	11.125	14.48049281	5	.	.	.
2	1	15	43	14	11.87679671	.	.	.	.	17	.	.	.	0	6	39	10	11.87405886	.	.	.	.	6	.	.	.
1	1	.	.	.	.	.	.	.	.	2	.	.	.	1	.	.	.	11.38398357	.	.	.	.	2	.	.	.
1	0	.	.	.	.	.	.	.	.	.	.	.	.	0	.	.	.	.	.	.	.	.	.	.	.	.
2	0	.	.	.	.	.	.	.	.	7	.	.	.	0	.	.	.	.	.	.	.	.	2	.	.	.
2	1	.	.	.	.	.	.	.	.	.	.	.	.	1	.	.	.	.	.	.	.	.	.	.	.	.
1	1	.	.	.	12.06023272	.	.	.	.	.	.	.	.	1	.	.	.	12.06023272	.	.	.	.	.	.	.	.
2	1	40	42	8	10.42299795	.	.	.	.	38	.	.	.	1	39	40	7	10.42299795	.	.	.	.	34	.	.	.
1	0	.	.	.	.	.	.	.	.	.	.	.	.	0	.	.	.	.	.	.	.	.	.	.	.	.
2	0	.	.	.	.	.	.	.	.	.	.	.	.	0	.	.	.	.	.	.	.	.	.	.	.	.
1	0	11	39	9	12.29021218	.	.	.	.	15	6.503	10.5	16.95824778	0	11	39	10	12.29021218	.	.	.	.	15	.	.	.
2	1	18	28	9	12.20533881	20	32	9.125	14.94592745	18	13	.	16.90622861	0	8	39	9	12.20533881	18	39	12.375	14.94592745	17	14	16	16.91854894
2	1	.	.	.	.	.	.	.	.	.	.	.	.	1	.	.	.	.	.	.	.	.	.	.	.	.
1	1	2	.	.	11.6605065	1	42	12.5	13.65366188	.	.	.	16.29568789	1	4	.	.	11.6440794	1	41	9.5	13.65366188	.	.	.	16.29568789
2	0	.	.	.	.	15	38	10.125	13.87268994	.	.	.	.	1	.	.	.	.	13	43	10.5	13.98767967	.	.	.	.
2	1	7	45	10	11.8220397	6	41	12.125	13.78234086	9	11.835	.	16.44626968	1	11	43	10	11.8220397	10	34	9	13.78234086	8	.	.	.
2	1	.	.	.	.	.	.	.	.	.	.	.	.	0	.	.	.	.	.	.	.	.	.	.	.	.
1	1	.	.	.	.	.	.	.	.	.	.	.	.	1	.	.	.	.	.	.	.	.	.	.	.	.
2	1	.	.	.	.	.	.	.	.	.	.	.	.	1	.	.	.	.	.	.	.	.	.	.	.	.
2	0	.	.	.	.	.	.	.	.	.	.	.	.	0	.	.	.	.	.	.	.	.	.	.	.	.
2	1	.	.	.	.	.	.	.	.	.	.	.	.	1	.	.	.	.	.	.	.	.	.	.	.	.
2	1	.	.	.	.	0	38	17	14.18206708	.	.	.	.	1	.	.	.	.	0	42	15.125	14.18206708	.	.	.	.
2	1	3	36	9	10.71321013	.	.	.	.	.	.	.	.	0	1	44	8	10.71321013	.	.	.	.	.	.	.	.
2	1	.	.	.	.	.	.	.	.	.	.	.	.	1	.	.	.	.	.	.	.	.	.	.	.	.
1	1	.	.	.	.	.	.	.	.	33	.	.	.	1	.	.	.	.	.	.	.	.	33	.	.	.
2	1	.	.	.	.	.	.	.	.	.	.	.	.	1	.	.	.	.	.	.	.	.	.	.	.	.
2	1	.	.	.	.	.	.	.	.	.	.	.	.	1	.	.	.	.	.	.	.	.	.	.	.	.
2	1	.	.	.	.	.	.	.	.	.	.	.	.	0	.	.	.	.	.	.	.	.	.	.	.	.
1	0	48	.	.	.	7	.	.	.	.	.	.	.	0	46	.	.	.	8	.	.	.	.	.	.	.
2	1	40	.	.	.	.	.	.	.	.	.	.	.	0	8	.	.	.	.	.	.	.	.	.	.	.
1	0	5	41	10	11.87132101	2	38	16.125	14.29979466	0	12.835	17	16.47912389	0	7	.	.	11.87132101	4	42	12.125	14.29979466	0	13.668	7.5	16.48049281
2	1	.	.	.	.	.	.	.	.	.	.	.	.	0	.	.	.	.	.	.	.	.	.	.	.	.
2	1	4	32	8	12.3340178	7	40	12.125	15.1211499	8	26	14.125	16.81177276	1	2.117647059	34	7	12.33127995	9	40.75	10.125	15.60301164	13	12.835	10.5	16.89390828
2	1	.	.	.	.	.	.	.	.	.	.	.	.	1	.	.	.	.	.	.	.	.	.	.	.	.
1	1	.	.	.	.	.	.	.	.	.	.	.	.	1	.	.	.	.	.	.	.	.	.	.	.	.
2	1	8	52	11	12.1779603	5	48	15	14.17932923	.	.	.	.	0	2	41	9	12.1779603	6	42	20	14.17932923	.	.	.	.
2	1	.	.	.	.	.	.	.	.	.	.	.	.	1	.	.	.	.	.	.	.	.	.	.	.	.
2	1	3	.	.	13.24572211	18	.	.	.	3	20	17	16.862423	0	8	50	6	12.22176591	11	45	.	15.71800137	4	16	.	16.81861739
1	0	.	.	.	.	.	.	.	.	.	.	.	.	0	.	.	.	.	.	.	.	.	.	.	.	.
2	0	0	51	11	11.64134155	.	.	.	.	0	.	.	.	0	0	43	14	11.64134155	.	.	.	.	0	.	.	.
2	1	.	.	.	.	.	.	.	.	11	.	.	.	0	.	.	.	.	.	.	.	.	3	16	10.5	16.39151266
2	0	.	.	.	.	.	.	.	.	.	.	.	.	1	.	.	.	.	.	.	.	.	.	.	.	.
2	0	.	.	.	.	19	.	.	.	46	.	.	.	0	.	.	.	.	8	.	.	.	4	.	.	.
1	1	.	.	.	.	.	.	.	.	0	.	.	.	1	.	.	.	.	.	.	.	.	6	.	.	.
2	1	16	36	3	12.54757016	6	.	.	.	9	13.334	11.375	16.55578371	0	7	43	15	12.56399726	1	.	.	.	4	.	.	16.55441478
1	0	5.294117647	43	7	12.53935661	.	.	.	.	.	.	.	.	0	7.411764706	14	9	12.55852156	.	.	.	.	.	.	.	.
1	1	3	41	13	11.87679671	3	37	16.125	13.73305955	.	14.171	17	16.54483231	1	3	43	11	11.87679671	3	40	16	13.73305955	.	17	15	16.54483231
2	0	19	10	14	11.6605065	10	43	13.125	13.4072553	23	18	12	16.39151266	0	26	40	11	11.6605065	12	37	14	13.4072553	19	13.002	9.125	16.48596851
2	1	.	.	.	.	1	51	17	13.71389459	0	17.835	.	16.67214237	1	.	.	.	.	11	47	16.125	13.87542779	4	.	.	.
2	1	.	.	.	.	.	.	.	.	.	.	.	.	0	.	.	.	.	.	.	.	.	.	.	.	.
2	0	.	.	.	.	.	.	.	.	0	9.173	10.125	16.87063655	0	.	.	.	.	.	.	.	.	2	17	12.125	16.70910335
1	0	.	.	.	.	.	.	.	.	.	.	.	.	0	.	.	.	.	.	.	.	.	.	.	.	.
1	1	.	.	.	.	.	.	.	.	.	.	.	.	1	.	.	.	.	.	.	.	.	.	.	.	.
2	1	.	.	.	.	.	.	.	.	.	.	.	.	0	.	.	.	.	.	.	.	.	.	.	.	.
2	0	11	46	10	12.13415469	6	.	.	.	7	8.34	15	16.85147159	0	9	41	15	12.26009582	10	.	.	.	8	9.503	10.375	16.89527721
2	1	34	.	.	.	14	37	13.125	14.38193018	7	23	15	16.55578371	0	11	.	.	.	14	36	15.125	13.96851472	4	18	15	16.55030801
2	0	16	43	7	12.55852156	19	.	.	.	19	11.171	13	16.73921971	0	23	44	10	12.55578371	16	.	.	.	18	10.668	12.125	16.73921971
2	0	14	.	.	.	11	29	6.5	13.65092402	.	.	.	.	0	8	.	.	.	12	37	13	13.65092402	.	.	.	.
2	1	.	.	.	.	14.82352941	.	.	.	.	.	.	.	0	.	.	.	.	10.58823529	.	.	.	.	.	.	.
2	1	.	.	.	.	.	.	.	.	.	.	.	.	1	.	.	.	.	.	.	.	.	.	.	.	.
2	1	8	.	.	.	11	46	15.125	14.21765914	9	18	.	16.6844627	0	5	.	.	.	6	34	16	14.2477755	1	.	.	.
2	1	10	.	.	11.64134155	2	40	15.125	13.53319644	0	14.501	12.125	16.19575633	1	12	.	.	11.64134155	9	41	19	13.53319644	5.294117647	20	12.125	16.1889117
1	0	.	.	.	12.3559206	.	.	.	.	.	17.835	.	16.75017112	0	.	.	.	12.3559206	.	.	.	.	.	.	.	.
2	0	9	25	12	12.31211499	.	41	.	15.43600274	5	16.336	13	16.69952088	1	31	12	7	12.30390144	.	.	.	.	41	9.167	6.125	16.74058864
1	0	.	.	.	.	.	.	.	.	.	.	12.125	16.22039699	0	.	.	.	.	.	.	.	.	.	9.67	11.125	16.23271732
2	0	.	.	.	.	.	.	.	.	.	.	.	.	1	.	.	.	.	.	.	.	.	.	.	.	.
2	0	5	23	13	11.95893224	8	45	14.125	13.73853525	4	10.167	12.375	16.66803559	0	3.176470588	20	11	11.95893224	3	31	14.125	13.73853525	3	13.505	13.125	16.73237509
1	0	4	47	17	11.92607803	0	44	18	13.63723477	3	12.835	16	16.33538672	0	4	41	9	11.92881588	0	38	19	13.62080767	3	12	16	16.3340178
1	0	.	.	.	11.35386721	.	.	.	.	7	.	.	.	0	.	.	.	11.35386721	.	.	.	.	7	.	.	.
2	0	.	.	.	12.42984257	.	.	.	.	.	.	.	.	1	.	.	.	12.42984257	.	.	.	.	.	.	.	.
1	1	.	.	.	12.67077344	10	38	.	14.49691992	.	.	.	.	1	.	.	.	12.67077344	9	37	11.125	14.07802875	.	.	.	.
1	0	1	49	8	11.74264203	1	46	16	13.5523614	0	21	20	16.41752225	0	1	43	10	11.74264203	1	45	13	13.5523614	2	19	18	16.40930869
1	1	.	29	12	11.40314853	.	.	.	.	.	.	.	.	1	.	12	5	11.40314853	.	.	.	.	.	.	.	.
1	0	.	.	.	.	.	.	.	.	.	.	.	.	0	.	.	.	.	.	.	.	.	.	.	.	.
1	1	.	.	.	.	.	.	.	.	.	.	.	.	1	.	.	.	.	.	.	.	.	.	.	.	.
1	1	.	.	.	.	.	.	.	.	.	.	.	.	1	.	.	.	.	.	.	.	.	.	.	.	.
2	1	.	.	.	.	.	.	.	.	.	.	.	.	1	.	.	.	.	.	.	.	.	.	.	.	.
2	1	.	.	.	.	.	.	.	.	.	.	.	.	0	.	.	.	.	.	.	.	.	.	.	.	.
2	1	14	32	9	11.69883641	.	.	.	.	.	12.004	9.5	16.19164956	1	7	51	12	11.69883641	.	.	.	.	.	17	14	16.19164956
2	1	15	.	.	11.43874059	13	.	.	.	11	.	.	.	0	0	55	14	11.43874059	0	.	.	.	0	.	.	.
1	0	8	52	11	11.46885695	.	38	13	13.28678987	5.294117647	19	13	16.24503765	0	9	43	13	11.46885695	.	45	16	13.28678987	8.470588235	22	18	16.24914442
1	0	.	.	.	.	.	.	.	.	.	.	.	.	0	.	.	.	.	.	.	.	.	.	.	.	.
2	1	.	.	.	.	.	.	.	.	.	.	.	.	1	.	.	.	.	.	.	.	.	.	.	.	.
2	1	12	.	.	.	.	.	.	.	8	.	.	.	1	9	.	.	.	.	.	.	.	5	.	.	.
1	0	1	.	.	11.92607803	6	48	18.125	13.7303217	3	19	20	16.65023956	0	4	.	.	11.92607803	5.294117647	47	22	13.72210815	4	21	22	16.65297741
1	0	.	.	.	.	.	.	.	.	.	.	.	.	0	.	.	.	.	.	.	.	.	.	.	.	.
1	1	20	.	.	.	14	41	18	13.83709788	.	.	.	.	1	19	.	.	.	15	44	16	13.83709788	.	.	.	.
1	0	.	.	.	.	.	.	.	.	.	16	16	16.62149213	0	.	.	.	.	.	.	.	.	.	.	.	16.61327858
2	0	.	.	.	.	.	.	.	.	.	.	.	.	1	.	.	.	.	.	.	.	.	.	.	.	.
2	0	.	.	.	.	.	.	.	.	1	9.336	.	16.76659822	1	.	.	.	.	.	.	.	.	10	.	.	.
2	0	3	46	12	10.43394935	7.411764706	44	17	13.11156742	8	.	.	.	1	0	39	9	10.43394935	3.176470588	38	15	13.10609172	3	.	.	.
1	0	.	.	.	.	10	.	.	.	.	.	.	.	0	.	.	.	.	11	.	.	.	.	.	.	.
2	1	.	.	.	.	.	.	.	.	.	.	.	.	0	.	.	.	.	.	.	.	.	.	.	.	.
2	1	9	35	9	12.3613963	.	.	.	.	1	15	10.125	16.94182067	1	10	10	7	12.63244353	.	.	.	.	5	12.004	11.125	16.954141
2	1	50	44	12	10.83093771	.	.	.	.	29	.	.	.	0	3	46	12	10.78439425	.	.	.	.	3	.	.	.
2	0	.	.	.	.	.	.	.	.	.	.	.	.	0	.	.	.	.	.	.	.	.	.	.	.	.
2	0	.	.	.	.	.	.	.	.	.	.	.	.	1	.	.	.	.	.	.	.	.	.	.	.	.
1	0	3	.	.	.	.	37	15.125	14.52977413	4	.	.	.	0	3	.	.	.	.	41	17	14.52977413	4.8	.	.	.
2	1	.	.	.	.	.	40	11.125	14.17111567	.	12	12.125	16.3504449	0	.	.	.	.	.	43	17	14.17111567	.	14.002	.	16.78850103
2	0	.	.	.	.	.	.	.	.	.	.	.	.	1	.	.	.	.	.	.	.	.	.	.	.	.
2	1	.	.	.	.	.	.	.	.	.	.	.	.	0	.	.	.	.	.	.	.	.	.	.	.	.
2	1	.	.	.	.	.	.	.	.	.	.	.	.	1	.	.	.	.	.	.	.	.	.	.	.	.
1	1	7	40	9	11.25256674	.	.	.	.	.	.	.	.	1	6	24	10	11.25256674	.	.	.	.	.	.	.	.
1	1	.	.	.	.	.	.	.	.	.	.	.	.	1	.	.	.	.	.	.	.	.	.	.	.	.
2	1	.	.	.	.	.	.	.	.	.	.	.	.	1	.	.	.	.	.	.	.	.	.	.	.	.
2	1	6	41	12	12.1779603	13	45	11.125	15.31279945	8	19	13.125	16.81998631	1	27	43	11	12.1670089	24	48	14.125	15.06913073	15	17	15	16.90349076
2	0	5.625	.	.	12.37782341	.	.	.	.	.	.	.	.	0	43	.	.	.	.	.	.	.	.	.	.	.
2	0	8	51	15	12.10951403	6	.	.	.	4	.	.	.	0	10	46	12	12.10951403	5	.	.	.	4	.	.	.
2	0	24	.	.	.	.	.	.	.	18	.	.	.	0	19	.	.	.	.	.	.	.	11	.	.	.
2	1	9	.	.	12.26830938	.	.	.	.	2	13.837	12.125	16.58453114	0	6	.	.	12.27104723	.	.	.	.	1	12	7.5	16.57768652
1	0	14	39	9	12.13689254	6	43	10.375	13.9192334	13	19	14	16.73237509	0	14	25	9	12.13963039	10	39	15	13.91649555	15.88235294	9.169	10.125	16.74743326
2	1	19	41	14	11.51266256	16	41	16	13.41273101	5	16	14	16.1724846	0	4	50	17	11.48528405	3	48	20	13.39356605	3	19.167	24	16.12594114
1	1	23.14285714	.	13	12.02737851	19	.	.	.	.	.	.	.	1	23.14285714	40	8	12.08487337	18	.	.	.	.	.	.	.
2	0	2	.	.	.	.	.	.	.	7	16.835	11.125	16.75701574	1	2	.	.	.	.	.	.	.	3	14.835	16	16.80355921
2	0	7	47	12	12.37782341	.	.	.	.	3	14	16.125	16.80219028	1	9	45	16	12.38056126	.	.	.	.	6	12.334	13.125	16.80766598
1	1	.	.	.	.	.	.	.	.	.	.	.	.	1	.	.	.	.	.	.	.	.	.	.	.	.
2	0	.	.	.	11.6440794	.	.	.	.	.	.	.	.	0	.	.	.	.	.	.	.	.	.	.	.	.
2	0	.	.	.	.	.	.	.	.	.	.	.	.	1	.	.	.	.	.	.	.	.	.	.	.	.
1	1	.	.	.	.	.	.	.	.	.	.	.	.	1	.	.	.	.	.	.	.	.	.	.	.	.
2	0	.	.	.	11.37850787	0	46	18	14.17111567	0	.	.	.	1	.	.	.	12.33127995	0	44	.	14.51334702	1	.	.	.
2	1	.	.	.	.	.	.	.	.	.	.	.	.	0	.	.	.	.	.	.	.	.	.	.	.	.
2	1	.	.	.	.	.	.	.	.	.	.	.	.	0	.	.	.	.	.	.	.	.	.	.	.	.
2	0	2	.	.	11.8384668	.	.	.	.	0	24	12	16.24914442	0	3	.	.	11.85215606	.	.	.	.	1	14.67	15.125	16.31485284
2	1	6	44	16	11.63039014	13	.	.	.	2	.	.	.	1	13	23	10	11.63312799	37	.	.	.	8	.	.	.
2	1	.	.	.	.	.	.	.	.	.	.	.	.	1	.	.	.	.	.	.	.	.	.	.	.	.
1	0	.	.	.	.	.	.	.	.	.	.	.	.	0	.	.	.	.	.	.	.	.	.	.	.	.
2	0	15	35	12	10.38193018	14	36	.	13.13347023	7	.	.	.	0	3	22	8	10.38193018	2	37	12.125	13.13347023	2	.	.	.
2	0	12	47	11	10.55989049	.	43	17.125	13.32238193	9	.	.	.	1	5	49	12	10.55989049	.	45	15	13.32238193	2	.	.	.
1	1	24.35294118	.	.	10.51060917	32.82352941	40	.	13.63175907	14	.	.	.	1	15	.	.	11.54551677	20.11764706	36	17	13.62902122	17	.	.	.
2	1	14.82352941	44	10	10.42299795	.	38	.	13.60164271	10	.	.	.	0	12.70588235	22	2	10.42299795	.	36	.	13.59616701	17	.	.	.
1	0	.	.	.	.	.	.	.	.	.	.	.	.	0	.	.	.	.	.	.	.	.	.	.	.	.
1	0	5	34	7	10.73785079	.	.	.	.	.	.	.	.	0	5	45	8	10.73785079	.	.	.	.	.	.	.	.
2	1	.	.	.	.	.	.	.	.	.	.	.	.	0	.	.	.	.	.	.	.	.	.	.	.	.
2	0	11	49	13	10.9486653	.	.	.	.	.	.	.	.	1	14	45	13	10.93771389	.	.	.	.	.	.	.	.
2	0	8	.	.	.	.	.	.	.	.	.	.	.	0	3	.	.	.	.	.	.	.	.	.	.	.
1	0	27	43	10	10.88295688	.	.	.	.	11	.	.	.	0	19	39	11	10.88295688	.	.	.	.	16	.	.	.
2	1	6	36	12	11.90417522	25	.	.	.	.	.	.	.	1	8	.	15	11.90417522	13	.	.	.	.	.	.	.
1	0	.	.	.	.	.	.	.	.	.	.	.	.	0	.	.	.	.	.	.	.	.	.	.	.	.
2	0	.	16	10	10.41478439	.	.	.	.	5	.	.	.	0	.	38	10	10.41478439	.	.	.	.	6	.	.	.
1	1	7	37	6	10.51608487	.	37	11.125	12.83504449	12	.	.	.	1	7	39	11	10.51060917	.	31	14.125	12.83504449	11	.	.	.
2	1	.	.	.	.	.	.	.	.	.	.	.	.	0	.	.	.	.	.	.	.	.	.	.	.	.
1	0	18	.	.	.	.	.	.	.	16	.	.	.	0	18	.	.	.	.	.	.	.	14	.	.	.
2	0	8	21	3	10.77891855	9	26	5.5	13.48665298	11	.	.	.	1	18	26	9	10.77891855	35	34	11.125	13.51403149	9	.	.	.
1	0	.	.	.	.	.	.	.	.	.	.	.	.	0	.	.	.	.	.	.	.	.	.	.	.	.
2	1	7	.	.	10.61738535	.	.	.	.	6	.	.	.	1	2	.	.	10.61738535	.	.	.	.	0	.	.	.
2	1	.	.	.	.	.	.	.	.	.	.	.	.	0	.	.	.	.	.	.	.	.	.	.	.	.
1	0	2	49	12	10.91854894	.	48	14.125	14.36824093	0	.	.	.	0	2	44	13	10.91854894	.	45	14.125	14.36824093	4	.	.	.
1	1	.	.	.	.	.	.	.	.	.	.	.	.	1	.	.	.	.	.	.	.	.	.	.	.	.
2	0	.	.	.	.	.	.	.	.	.	.	.	.	0	.	.	.	.	.	.	.	.	.	.	.	.
2	0	.	.	.	.	.	.	.	.	.	.	.	.	0	.	.	.	.	.	.	.	.	.	.	.	.
2	1	.	.	.	.	.	.	.	.	.	.	.	.	0	.	.	.	.	.	.	.	.	.	.	.	.
2	0	7	.	.	.	.	.	.	.	4	.	.	.	0	11	.	.	.	.	.	.	.	3	.	.	.
2	0	.	.	.	.	.	.	.	.	.	.	.	.	1	.	.	.	.	.	.	.	.	.	.	.	.
2	1	11	.	.	.	.	.	.	.	.	.	.	.	0	9	.	.	.	.	.	.	.	.	.	.	.
2	0	5	.	.	10.57905544	.	.	.	.	.	.	.	.	1	7	.	.	10.4421629	.	.	.	.	.	.	.	.
2	0	.	.	.	.	.	42	.	12.8788501	.	.	.	.	1	.	.	.	.	.	.	.	.	.	.	.	.
1	0	10	18	9	10.33264887	10.58823529	.	.	.	4	.	.	.	0	13	22	8	10.32991102	11.64705882	.	.	.	8	.	.	.
2	1	25	.	.	11.68514716	.	.	.	.	.	.	.	.	0	2	.	.	11.67693361	.	.	.	.	.	.	.	.
2	0	3	45	8	10.54072553	.	40	13	13.44010951	1	.	.	.	0	1	55	5	10.54346338	.	43	.	13.44832307	2	.	.	.
1	0	.	.	.	.	.	.	.	.	.	.	.	.	0	.	.	.	.	.	.	.	.	.	.	.	.
2	1	13	28	5	10.35455168	.	.	.	.	.	.	.	.	1	17	28	8	10.35455168	.	.	.	.	.	.	.	.
2	1	.	.	.	.	.	.	.	.	20	.	.	.	0	.	.	.	.	.	.	.	.	8	.	.	.
2	1	.	.	.	.	.	.	.	.	.	.	.	.	1	.	.	.	.	.	.	.	.	.	.	.	.
2	1	7.5	50	7	10.54346338	.	.	.	.	6	.	.	.	0	4.5	24	8	10.54346338	.	30	16	13.12525667	2	.	.	.
2	0	.	.	.	.	.	.	.	.	.	.	.	.	0	.	.	.	.	.	.	.	.	.	.	.	.
2	1	.	.	.	.	.	.	.	.	.	.	.	.	0	.	.	.	.	.	.	.	.	.	.	.	.
2	1	19	41	12	10.22587269	.	.	.	.	.	.	.	.	1	17	38	15	10.22587269	.	.	.	.	.	.	.	.
1	0	.	.	.	11.77275838	.	.	.	.	.	.	.	.	0	.	.	.	11.77275838	.	.	.	.	.	.	.	.
2	1	1	43	13	10.41752225	3	46	17	13.03764545	0	.	.	.	1	16	33	10	10.41752225	19	35	12.125	13.03216975	14	.	.	.
2	1	.	.	.	.	.	.	.	.	.	.	.	.	0	.	.	.	.	.	.	.	.	.	.	.	.
2	0	.	.	.	.	.	.	.	.	.	.	.	.	1	.	.	.	.	.	.	.	.	.	.	.	.
1	0	4	47	13	11.52087611	5	44	17	13.33059548	4	20	16	16.18617385	0	3	53	14	11.52087611	4	47	15	13.33059548	3	18.167	18	16.21218344
2	0	.	.	.	.	.	.	.	.	.	.	.	.	0	.	.	.	.	.	.	.	.	.	.	.	.
1	0	3	35	11	12.19438741	1	49	16	15.32375086	0	13.338	18.125	16.5982204	0	4	41	11	12.19438741	7	44	17	15.32375086	3	14.338	14	16.57768652
2	0	.	.	.	.	.	.	.	.	.	.	.	.	1	.	.	.	.	.	.	.	.	.	.	.	.
2	1	.	.	.	.	.	.	.	.	.	.	.	.	1	.	.	.	.	.	.	.	.	.	.	.	.
2	0	.	.	.	.	.	.	.	.	.	.	.	.	0	.	.	.	.	.	.	.	.	.	.	.	.
1	1	3	46	7	11.21697467	12.70588235	38	11.375	14.33264887	.	.	.	.	1	8	49	10	11.18685832	19.05882353	42	13	14.33264887	.	.	.	.
1	1	.	.	.	.	.	.	.	.	.	.	.	.	1	.	.	.	.	.	.	.	.	.	.	.	.
1	1	12	.	.	11.71252567	.	.	.	.	.	.	.	.	1	20	34	9	11.71252567	.	.	.	.	.	.	.	.
1	1	7	38	11	12.25462012	4	.	.	.	.	.	.	.	1	8	37	11	12.25462012	2	.	.	.	.	.	.	.
2	1	.	.	.	.	.	.	.	.	.	.	.	.	1	.	.	.	.	.	.	.	.	.	.	.	.
2	0	10	48	8	11.92334018	.	32.5	14	14.40930869	16	12	.	16.54072553	1	30	16	6	12.26009582	.	36	10.125	14.40930869	28	.	.	.
1	1	.	.	.	.	.	.	.	.	.	.	.	.	1	.	.	.	.	.	.	.	.	.	.	.	.
2	1	1	49	17	12.09308693	2	48	14.125	13.99041752	5	18	18	16.83367556	1	8	51	12	12.09308693	1	40	11.125	13.99041752	7	17	13.125	16.81177276
2	0	18	48	10	12.04928131	8	33	8.5	14.33812457	4	14	11.5	16.61054073	0	14.82352941	26	7	12.04928131	24	37	13	14.24229979	10	13.338	12.125	16.60780287
2	0	.	.	.	.	.	.	.	.	.	.	.	.	0	.	.	.	.	.	.	.	.	.	.	.	.
2	1	.	.	.	.	.	.	.	.	.	.	.	.	1	.	.	.	.	.	.	.	.	.	.	.	.
2	0	.	.	.	.	.	.	.	.	.	.	.	.	0	.	.	.	.	.	.	.	.	.	.	.	.
2	0	3	35	5	10.57905544	2	45	.	13.25941136	1	.	.	.	1	1	43	9	10.57905544	1	.	.	.	1	.	.	.
2	1	9	26	13	10.40109514	12	34	10.125	13.09514031	11	.	.	.	1	3	45	10	10.33538672	7	43	10.375	13.05407255	4	.	.	.
2	1	.	.	.	.	.	.	.	.	.	.	.	.	1	.	.	.	.	.	.	.	.	.	.	.	.
2	1	24	45	15	10.17659138	.	.	.	.	13	.	.	.	0	13	34	11	10.17385352	.	46	.	12.92813142	7	.	.	.
2	0	6	45	11	10.65023956	.	.	.	.	10	.	.	.	0	1	47	6	10.65023956	.	.	.	.	1	.	.	.
2	0	11	36	11	10.49144422	.	.	.	.	.	.	.	.	1	2	38	10	10.48596851	.	.	.	.	.	.	.	.
2	1	.	.	.	.	.	.	.	.	.	.	.	.	0	.	.	.	.	.	.	.	.	.	.	.	.
2	0	1	53	14	10.62286105	1	49	20	13.51129363	.	.	.	.	0	8	38	12	10.62286105	14	44	16	13.43463381	.	.	.	.
2	1	.	.	.	.	.	.	.	.	0	.	.	.	0	.	.	.	.	.	.	.	.	0	.	.	.
2	0	.	.	.	.	.	39	19	12.8569473	8.470588235	.	.	.	0	.	.	.	.	.	43	13.125	12.99110198	21.17647059	.	.	.
2	0	.	.	.	.	.	.	.	.	.	.	.	.	1	.	.	.	.	.	.	.	.	.	.	.	.
2	0	.	.	.	.	.	.	.	.	.	.	.	.	1	.	.	.	.	.	.	.	.	.	.	.	.
1	0	3	34	9	10.49144422	2	37	9.125	12.97741273	3	.	.	.	0	6	32	11	10.49144422	5	43	9.375	12.99110198	8	.	.	.
2	0	16	45	11	10.13278576	13	44	14.125	12.81040383	14	.	.	.	0	9	48	12	10.14647502	5	45	15.125	13.00479124	7	.	.	.
2	1	35	.	.	11.67419576	.	.	.	.	16	.	.	.	0	15	.	.	11.67419576	.	.	.	.	9	.	.	.
1	0	.	.	.	.	.	.	.	.	.	.	.	.	0	.	.	.	.	.	.	.	.	.	.	.	.
1	0	7	55	12	12.47091034	5	.	.	.	3	21	13.125	16.86379192	0	10	.	.	13.63449692	4	.	.	.	1	16.835	17.125	16.85968515
2	0	1	38	14	11.20328542	0	45	10.125	14.35728953	3	.	.	.	1	7	50	13	11.20328542	7	40	12	14.39835729	4	.	.	.
2	0	.	.	.	.	.	.	.	.	.	.	.	.	1	.	.	.	.	.	.	.	.	.	.	.	.
2	0	.	.	.	.	.	.	.	.	.	.	.	.	1	.	.	.	.	.	.	.	.	.	.	.	.
2	1	14	43	4	11.07734428	.	.	.	.	.	.	.	.	1	1	46	11	11.08008214	.	.	.	.	.	.	.	.
2	0	3	26	16	11.60848734	.	.	.	.	1	.	.	.	1	5	43	16	11.60848734	.	.	.	.	2	.	.	.
2	0	2.117647059	19	8	12.31485284	.	.	.	.	0	26	11.5	16.87063655	0	21.85714286	37	7	12.26009582	.	.	.	.	7.2	13.835	4.5	16.87063655
1	0	0	45	13	11.68788501	0	41	13	13.56057495	2	16.501	11	16.45037645	0	0	41	13	11.68788501	0	47	13.125	13.56057495	2	14.501	7.5	16.47638604
2	0	.	17	10	11.94250513	.	.	.	.	.	.	.	.	0	.	.	.	11.94250513	.	.	.	.	.	.	.	.
2	1	.	.	.	.	.	.	.	.	.	.	.	.	0	.	.	.	.	.	.	.	.	.	.	.	.
2	1	.	.	.	.	.	.	.	.	13	.	.	.	1	.	.	.	.	.	.	.	.	3	.	.	.
2	1	.	.	.	.	.	.	.	.	26	.	.	.	1	.	.	.	.	.	.	.	.	4	.	.	.
2	1	.	.	.	.	.	.	.	.	.	.	.	.	1	.	.	.	.	.	.	.	.	.	.	.	.
1	0	7	29	10	11.12936345	.	.	.	.	5	.	.	.	0	12	14	8	11.12936345	.	.	.	.	9	.	.	.
2	1	.	.	.	.	.	.	.	.	.	.	.	.	0	.	.	.	.	.	.	.	.	.	.	.	.
2	0	.	.	.	.	.	.	.	.	.	.	.	.	0	.	.	.	.	.	.	.	.	.	.	.	.
2	1	.	.	.	.	.	.	.	.	.	.	.	.	1	.	.	.	.	.	.	.	.	.	.	.	.
1	1	1	40	7	11.321013	3	40	11.5	14.14647502	1	.	.	.	1	2	44	8	11.321013	5	45	15	14.14647502	3	.	.	.
2	0	.	.	.	.	.	.	.	.	.	.	.	.	0	.	.	.	.	.	.	.	.	.	.	.	.
2	1	9	51	12	11.8110883	.	.	.	.	.	.	.	.	1	9	55	11	11.69609856	.	.	.	.	.	.	.	.
2	1	28	43	13	11.41957563	.	.	.	.	.	10.835	.	15.91786448	1	9	42	12	11.41957563	.	.	.	.	.	.	.	.
2	0	7	.	.	.	1	42	15.125	14.01505818	0	17.668	15.125	16.72005476	1	6	.	.	.	7	45	.	14.02600958	9	18	17.125	16.7816564
2	0	15	19	8	10.53251198	.	.	.	.	4	.	.	.	1	19	37	8	10.53524983	.	.	.	.	10	.	.	.
2	1	.	.	.	.	.	.	.	.	.	.	.	.	0	.	.	.	.	.	.	.	.	.	.	.	.
2	1	.	.	.	.	.	.	.	.	.	.	.	.	0	.	.	.	.	.	.	.	.	.	.	.	.
2	1	8	20	9	10.55441478	.	.	.	.	11	.	.	.	0	5	43	11	10.51608487	.	.	.	.	8	.	.	.
2	1	4	53	0	11.83025325	.	.	.	.	.	10.837	8.375	16.26557153	0	5	.	.	11.8275154	.	.	.	.	.	14	.	16.27789185
2	1	15	15	12	11.1266256	8	32	17	13.90554415	5	.	.	.	0	5	14	16	11.10746064	2	28	9.5	13.90554415	1	.	.	.
2	0	16	.	.	11.75359343	.	45	16	14.19301848	.	.	.	.	0	3	50	10	11.8110883	.	43	16	14.19575633	.	18.835	14	16.45448323
2	1	10	37	12	12.09308693	14	44	18	14.15742642	.	.	.	.	0	8	41	13	12.09308693	6	48	.	14.23956194	.	.	.	.
1	1	23	.	.	.	.	.	.	.	5	.	.	.	1	17	.	.	12.40246407	.	.	.	.	4	.	.	.
1	0	1	44	8	11.69062286	0	43	20	13.63723477	0	17.835	16.125	16.28473648	0	1	45	9	11.70157426	0	38	12	13.63723477	0	17	18	16.29431896
2	0	.	.	.	.	.	.	.	.	49	10	13	16.66803559	0	.	.	.	.	.	.	.	.	33	.	.	.
1	1	.	.	.	.	.	.	.	.	.	.	.	.	1	.	.	.	.	.	.	.	.	.	.	.	.
1	0	6	29	3	12.10130048	.	27	4.5	13.76043806	4	.	.	.	0	6	24	1	12.10130048	.	22.25	9.375	13.76043806	4	.	.	.
1	0	2	48	19	11.98631075	2	40	20	15.07460643	7	12.334	21	16.61875428	0	5	50	17	12.05749487	7	42	18	14.79534565	10	10.505	16	16.61875428
1	0	0	48	14	12.31485284	.	.	.	.	.	19	21	16.63107461	0	0	35	14	12.32032854	.	.	.	.	.	19	19	16.62970568
2	0	.	.	.	.	.	.	.	.	.	.	.	.	0	.	.	.	.	.	.	.	.	.	.	.	.
2	0	.	.	.	13.229295	.	.	.	.	.	.	.	.	1	.	.	.	13.26488706	.	.	.	.	.	.	.	.
2	0	.	.	.	.	.	.	.	.	.	.	.	.	0	.	.	.	.	.	.	.	.	.	.	.	.
2	1	.	.	.	.	.	.	.	.	.	.	.	.	0	.	.	.	.	.	.	.	.	.	.	.	.
1	0	.	.	.	.	.	.	.	.	.	18	11.5	16.34770705	0	.	.	.	.	.	.	.	.	.	11.835	14.125	16.34770705
2	1	.	.	.	.	.	.	.	.	4	.	.	.	1	.	.	.	.	.	.	.	.	0	.	.	.
1	0	1	56	14	11.92607803	0	.	.	.	.	13.835	13.375	16.45174538	0	1	39	16	11.92607803	0	.	.	.	.	16.004	17.125	16.53798768
2	1	.	.	.	.	.	.	.	.	.	.	.	.	0	.	.	.	.	.	.	.	.	.	.	.	.
2	1	3	33	9	12.01916496	.	.	.	.	4	8.672	10.375	16.5065024	0	2	45	15	12.09582478	.	.	.	.	3	16.835	14.125	16.45585216
2	1	.	.	.	.	.	.	.	.	12	.	.	.	1	.	.	.	.	.	.	.	.	14	.	.	.
1	0	20	18	8	12.1889117	.	.	.	.	8	9.672	11	16.81724846	0	19	19	6	12.09308693	.	.	.	.	6	9.672	13.125	16.81040383
1	1	.	.	.	.	.	.	.	.	.	.	.	.	1	.	.	.	.	.	.	.	.	.	.	.	.
1	0	0	50	14	12.03559206	0	48	17	14.69678303	0	17.334	19	16.31211499	0	5	51	15	12.03832991	3	46	17.125	14.68856947	1	19.167	14.125	16.31211499
2	0	.	.	.	.	.	.	.	.	.	.	.	.	1	.	.	.	.	.	.	.	.	.	.	.	.
2	1	.	.	.	.	.	.	.	.	.	.	.	.	1	.	.	.	.	.	.	.	.	.	15.835	.	16.53661875
2	0	.	.	.	.	.	.	.	.	.	.	.	.	1	.	.	.	.	.	.	.	.	.	.	.	.
2	0	.	.	.	.	.	.	.	.	.	.	.	.	1	.	.	.	.	.	.	.	.	.	.	.	.
2	0	.	.	.	.	16	.	.	.	.	.	.	.	0	.	.	.	.	25	.	.	.	.	.	.	.
1	0	.	.	.	.	.	.	.	.	.	.	.	.	0	.	.	.	.	.	.	.	.	.	.	.	.
1	1	.	.	.	.	.	.	.	.	.	.	.	.	1	.	.	.	.	.	.	.	.	.	.	.	.
1	1	.	.	.	.	.	.	.	.	.	.	.	.	1	.	.	.	.	.	.	.	.	.	.	.	.
2	0	.	.	.	.	.	.	.	.	.	.	.	.	0	.	.	.	.	.	.	.	.	.	.	.	.
1	0	.	.	.	.	.	.	.	.	.	.	.	.	0	.	.	.	.	.	.	.	.	.	.	.	.
2	1	6	.	.	11.88501027	11	34	15	13.50308008	.	16	12.125	16.58590007	0	13	.	.	11.90691307	8	44	13.125	13.50581793	.	30	15.125	16.47638604
1	0	.	.	.	.	.	.	.	.	.	.	.	.	0	.	.	.	.	.	.	.	.	.	.	.	.
2	1	17	.	.	.	11	.	.	.	.	.	.	.	1	4	.	.	.	2	.	.	.	.	.	.	.
1	1	.	.	.	.	.	.	.	.	15	20	18	16.71321013	1	.	.	.	.	.	.	.	.	12	15.835	20	16.71321013
2	0	.	.	.	.	.	.	.	.	.	.	.	.	0	.	.	.	.	.	.	.	.	.	.	.	.
2	0	.	.	.	.	.	.	.	.	.	10.835	14.125	16.44079398	1	.	.	.	.	.	.	.	.	.	.	.	.
1	0	1	53	11	12.16427105	0	46	14	14.37645448	0	.	.	.	0	1	42	15	12.15605749	0	49	14	14.37645448	0	.	.	.
2	1	5	55	12	12.0109514	3	47	14.125	15.08555784	0	19	16.125	16.44626968	1	4	49	13	12.0164271	6	44	13	15.08555784	0	19.167	14.125	16.44626968
2	0	.	.	.	.	.	.	.	.	.	.	.	.	1	.	.	.	.	.	.	.	.	.	.	.	.
2	1	5	39	9	11.89869952	1	.	.	.	0	14.002	10.5	16.3340178	0	7	.	.	.	2	.	.	.	4	15.336	10.5	16.35181383
2	1	27	53	18	12.03832991	.	.	.	.	.	27	14.125	16.63928816	1	6	48	10	12.03832991	.	.	.	.	.	25	21	16.55852156
2	1	9	.	.	13.14442163	.	.	.	.	.	14.169	12.375	16.3340178	0	0	25	5	11.88227242	.	.	.	.	.	11.004	9.375	16.39698836
1	1	19	.	.	.	.	.	.	.	18	18.835	10.125	16.46269678	1	16	.	.	.	.	.	.	.	17	19	12.125	16.45722108
1	0	12	24	6	12.04928131	10	35	12.125	14.9705681	8	16	8.5	16.48733744	0	8	12	10	12.04928131	7	38	10.125	14.9705681	8	16	7.5	16.48733744
1	0	.	.	.	13.18548939	.	.	.	.	.	15	8	16.6844627	0	.	.	.	13.18822724	.	.	.	.	.	10.505	.	16.68720055
1	1	.	.	.	.	5	48	5.375	15.22518823	1	10.837	10.375	16.5119781	1	.	.	.	.	3	40	10	15.22518823	4	.	.	.
1	0	.	.	.	.	.	.	.	.	.	.	.	.	0	.	.	.	.	.	.	.	.	.	.	.	.
2	1	.	.	.	.	.	.	.	.	.	.	.	.	1	.	.	.	.	.	.	.	.	.	.	.	.
1	1	16	39	18	12.26830938	6	35	17	14.81177276	8	6.672	15	16.56673511	1	16	31	17	12.26283368	5	29	15	14.81451061	3	8.004	14.125	16.55304586
2	1	.	.	.	.	.	.	.	.	.	.	.	.	0	.	.	.	.	.	.	.	.	.	.	.	.
2	1	2	.	.	.	.	.	.	.	.	.	.	.	0	3	.	18	12.02464066	.	.	.	.	.	.	.	.
2	0	4.235294118	26	10	11.97262149	3	.	.	.	.	15.668	14	16.48459959	0	8	10	6	11.97535934	3	.	.	.	.	21	10.125	16.47501711
2	1	.	.	.	.	.	.	.	.	.	.	.	.	1	.	.	.	.	.	.	.	.	.	.	.	.
2	1	9	49	8	12.10130048	3	44	19	14.91033539	.	15.002	14.125	16.52429843	0	0	39	11	12.03011636	0	47	16.125	14.73237509	.	16	14.125	16.45995893
2	1	.	.	.	.	.	.	.	.	.	.	.	.	1	.	.	.	.	.	.	.	.	.	.	.	.
2	0	.	.	.	.	.	.	.	.	.	.	.	.	1	.	.	.	.	.	.	.	.	.	.	.	.
2	0	.	.	.	.	.	41	16	15.15126626	.	.	.	.	0	.	.	.	.	.	.	.	.	.	.	.	.
2	1	6	46	11	12.26009582	.	.	.	.	.	.	.	.	1	32	.	.	12.26009582	.	.	.	.	.	.	.	.
2	0	.	.	.	.	.	.	.	.	.	.	.	.	0	.	.	.	.	.	.	.	.	.	.	.	.
2	0	2	.	.	.	1	41	19	13.9301848	1	16	17	16.9486653	0	17	.	.	.	18	43	15	13.9301848	9	14.501	14	16.95687885
2	0	.	.	.	.	.	.	.	.	1	31	21	16.80629706	1	.	.	.	.	.	.	.	.	8	.	.	.
2	0	.	.	.	.	.	.	.	.	.	.	.	.	1	.	.	.	.	.	.	.	.	.	.	.	.
2	1	.	.	.	.	.	.	.	.	.	.	.	.	1	.	.	.	.	.	.	.	.	.	.	.	.
2	1	.	.	.	.	.	.	.	.	.	.	.	.	0	.	.	.	.	.	.	.	.	.	.	.	.
1	1	.	.	.	.	.	.	.	.	.	.	.	.	1	.	.	.	.	.	.	.	.	.	.	.	.
2	1	8	41	12	12.08761123	7	.	.	.	.	15	11	16.49281314	0	2	35	14	12.08761123	0	.	.	.	.	16.835	12.125	16.48733744
2	0	1	55	12	11.91512663	0	45	16.125	14.6146475	0	23	15.125	16.30663929	1	3	39	17	11.91512663	0	43	15	15.00889802	0	25	20	16.38329911
2	1	4	50	9	11.84120465	9	40	14	14.98425736	3	20	10.125	16.29021218	0	2	50	13	11.84120465	7	42	17.125	14.98425736	3	16.835	13.125	16.29021218
2	0	4	56	11	12.27652293	2	47	19	14.92128679	.	20	22	16.66666667	1	3	55	10	12.42162902	4	47	20	15.24161533	.	18.835	22	16.67077344
2	1	.	49	8	12.05201916	28	32	9.375	14.7871321	18	11.837	9.125	16.64065708	0	.	48	9	12.05201916	10	40	10.125	14.770705	8	17	12.125	16.60095825
2	1	4	40	7	11.92334018	.	.	.	.	3	12.835	12.125	16.58863792	1	0	34	12	11.92334018	.	.	.	.	0	25	9.125	16.63107461
2	1	4	.	.	12.85968515	.	.	.	.	.	.	.	.	1	19	43	14	11.93702943	.	.	.	.	.	.	.	.
2	0	2	.	.	13.11978097	.	.	.	.	.	.	.	.	1	8	.	.	13.08145106	.	.	.	.	.	.	.	.
2	1	11	43	10	12.07939767	11.25	43	5.125	15.04449008	.	13.837	12.375	16.46269678	1	42	34	4	12.07939767	20.11764706	39	13	15.04449008	.	12.835	13	16.42162902
2	1	.	.	.	.	.	.	.	.	20	.	.	.	1	.	.	.	.	.	.	.	.	9	.	.	.
2	0	1.058823529	37	11	11.89869952	2	51	.	15.06913073	0	18.334	16	16.37508556	1	1.058823529	47	11	11.89869952	2	41	.	14.67214237	0	16	19	16.43805613
2	1	.	.	.	.	.	.	.	.	.	.	.	.	0	.	.	.	.	.	.	.	.	.	.	.	.
2	1	.	.	.	.	.	.	.	.	1	14.338	18	16.58863792	1	.	.	.	.	.	.	.	.	0	19	14.125	16.58863792
1	0	.	.	.	.	9	.	.	.	16	.	.	.	0	.	.	.	.	9	.	.	.	10	.	.	.
1	1	.	.	.	12.12594114	7	.	.	.	.	.	.	.	1	.	49	10	12.12594114	8	.	.	.	.	.	.	.
2	1	.	.	.	.	.	.	.	.	.	.	.	.	0	.	.	.	.	.	.	.	.	.	.	.	.
2	0	.	.	.	.	.	.	.	.	.	.	.	.	0	.	.	.	.	.	.	.	.	.	.	.	.
2	1	34	43	19	12.39698836	.	.	.	.	15	9.837	.	16.62696783	1	25	18	13	12.37234771	.	.	.	.	13	.	.	.
2	0	.	.	.	.	.	.	.	.	.	.	.	.	0	.	.	.	.	.	.	.	.	.	.	.	.
2	0	.	.	.	.	.	.	.	.	.	.	.	.	0	.	.	.	.	.	.	.	.	.	.	.	.
2	0	.	.	.	.	.	.	.	.	.	.	.	.	1	.	.	.	.	.	.	.	.	.	.	.	.
2	1	7	48	13	12.49281314	.	.	.	.	3	18	26	16.52019165	0	6	41	12	12.49281314	.	.	.	.	2	17	15	16.58179329
1	1	.	.	.	12.09856263	.	.	.	.	.	18.334	12	16.75017112	1	.	.	.	12.09856263	.	.	.	.	.	10.004	.	16.80903491
2	1	13	41	18	12.06570842	18	.	.	.	6	14.668	16	16.67351129	0	1	46	14	12.06570842	1	.	.	.	0	12.505	14.125	16.75701574
1	1	9.529411765	26	11	11.8384668	6	42	13.125	14.55715264	7	15	10	16.48733744	1	38.11764706	10	13	11.86310746	34	37	14.125	14.6036961	35	15	12.125	16.43942505
2	0	7	39	15	11.96167009	6	.	.	.	9	11.004	17	16.29842574	0	8	37	15	12.02464066	13	.	.	.	10	19	15.125	16.44079398
2	1	.	.	.	.	.	.	.	.	.	.	.	.	1	.	.	.	.	.	.	.	.	.	.	.	.
1	1	.	.	.	.	.	.	.	.	.	.	.	.	1	.	.	.	.	.	.	.	.	.	.	.	.
1	1	7.875	.	.	13.30321697	4	.	.	.	.	.	.	16.65434634	1	7.875	.	15	11.95893224	5	41	.	14.7652293	.	.	.	.
2	1	.	.	.	.	.	.	.	.	.	.	.	.	1	.	.	.	.	.	.	.	.	.	.	.	.
1	1	5	52	16	11.95619439	1	51	18	14.72142368	1	15.835	18	16.40246407	1	5	50	14	11.97535934	1	48	21	14.72142368	2	20	23	16.40246407
2	0	3	51	11	11.95893224	3	.	.	.	3	29	14.125	16.44079398	0	4	50	14	11.95619439	2	.	.	.	4	30	13.125	16.44079398
2	0	.	.	.	.	.	.	.	.	.	.	.	.	1	.	.	.	.	.	.	.	.	.	.	.	.
2	0	.	.	.	.	.	.	.	.	.	.	.	.	0	.	.	.	.	.	.	.	.	.	.	.	.
1	1	.	41	12	11.89596167	.	.	.	.	.	18.668	10.125	16.48870637	1	.	52	10	11.89596167	.	.	.	.	.	20	14.125	16.38603696
2	1	5	50	10	12.0109514	10	40	15	14.74880219	0	15.002	12	16.64339493	1	0	39	8	12.0054757	1	43	16.125	14.82272416	0	10.004	18	16.60506502
1	0	.	.	.	.	.	.	.	.	.	.	.	.	0	.	.	.	.	.	.	.	.	.	.	.	.
1	0	2	49	12	11.97262149	1	43	16	14.69678303	0	18	18	16.44900753	0	1	50	20	11.96440794	0	41	18	14.69678303	1	19	18	16.44900753
2	0	2	48	9	12.03285421	7	37	14.125	14.60095825	8	14	9.5	16.37645448	1	4	15	11	12.03285421	4	42	16	14.71594798	6	11.672	14	16.30116359
2	0	.	.	.	.	.	.	.	.	.	.	.	.	1	.	.	.	.	.	.	.	.	.	.	.	.
2	1	.	.	.	.	.	.	.	.	.	.	.	.	0	.	.	.	.	.	.	.	.	.	.	.	.
2	1	.	.	.	.	.	.	.	.	.	.	.	.	1	.	.	.	.	.	.	.	.	.	.	.	.
2	1	5	.	.	.	.	38	.	15.04996578	.	.	.	.	1	11	.	.	.	.	.	.	.	.	.	.	.
1	0	.	.	.	.	.	.	.	.	.	.	.	.	0	.	.	.	.	.	.	.	.	.	.	.	.
2	0	3	39	8	12.20533881	.	.	.	.	3	10.837	13	16.53935661	0	3	51	13	12.06844627	.	.	.	.	0	15.336	16	16.61190965
1	0	.	.	.	.	.	.	.	.	.	.	.	.	0	.	.	.	.	.	.	.	.	.	.	.	.
2	0	7	49	14	12.04106776	6	48	16.125	14.76796715	4	17	14.125	16.58042437	1	6	49	12	12.04380561	12	44	17	14.76796715	12	9.837	18	16.58590007
2	1	10	.	.	.	.	.	.	.	3	.	.	.	1	7	.	.	.	.	.	.	.	3	.	.	.
2	0	7	.	.	11.90143737	.	.	.	.	1	9.173	8.125	16.41204654	0	7	.	.	11.89869952	.	.	.	.	1	13.505	14.125	16.3449692
1	1	1	38	10	11.99726215	0	38	12	14.75701574	0	11.002	12	16.44490075	1	1	51	9	12.03832991	0	41	11.5	14.75701574	0	13.505	11	16.44490075
2	0	.	.	.	.	.	.	.	.	.	.	.	.	1	.	.	.	.	.	.	.	.	.	.	.	.
2	0	16	.	7	12.10951403	.	.	.	.	.	.	.	.	0	13	26	5	11.97809719	.	.	.	.	.	.	.	.
2	0	18	.	.	12.32306639	12	.	.	.	5	.	.	.	1	8	.	.	12.32032854	5	41	.	15.30184805	6	9.67	8.5	16.64339493
1	1	.	.	.	.	.	.	.	.	.	.	.	.	1	.	.	.	.	.	.	.	.	.	.	.	.
1	0	.	.	.	.	.	.	.	.	.	.	.	.	0	.	.	.	.	.	.	.	.	.	.	.	.
2	0	20	.	7	11.9945243	29	34	15.125	14.27241615	12	8.501	13.125	16.770705	1	19	.	.	11.9945243	34	33	8.375	14.2696783	13	9.672	10.125	16.7652293
1	1	.	.	.	.	.	.	.	.	.	.	.	.	1	.	.	.	.	.	.	.	.	.	.	.	.
2	1	9	12	8	11.92881588	.	37	11.125	15.09650924	9	10.672	17	16.41889117	0	4	45	7	11.92881588	.	38	.	15.09650924	9	12.837	10.5	16.39151266
1	1	.	.	.	.	.	.	.	.	.	.	.	.	1	.	.	.	.	.	.	.	.	.	.	.	.
2	1	.	.	.	.	.	.	.	.	.	.	.	.	1	.	.	.	.	.	.	.	.	.	.	.	.
2	0	.	.	.	.	.	.	.	.	.	.	.	.	1	.	.	.	.	.	.	.	.	.	.	.	.
2	0	5	37	12	12.01916496	6	.	.	.	8	7.505	13.125	16.49965777	0	1	50	12	12.02190281	3	.	.	.	4	13.503	10.125	16.50376454
1	0	.	.	.	.	.	.	.	.	.	.	.	.	0	.	.	.	.	.	.	.	.	.	.	.	.
1	1	.	.	.	.	.	.	.	.	.	.	.	.	1	.	.	.	.	.	.	.	.	.	.	.	.
2	1	.	.	.	.	.	.	.	.	.	24	13.125	16.3504449	1	.	.	.	.	.	.	.	.	.	24	9.375	16.36687201
2	1	7	.	.	13.07597536	.	.	.	.	1	.	.	.	1	37	.	.	13.09240246	.	.	.	.	25	.	.	.
2	1	5	45	12	12.14784394	.	.	.	.	.	17	12	16.77207392	0	5	55	7	12.07665982	.	.	.	.	.	11.837	5.5	16.77207392
1	0	.	.	.	.	.	.	.	.	.	.	.	.	0	.	.	.	.	.	.	.	.	.	.	.	.
1	1	34	38	17	12.06844627	.	.	.	.	.	.	.	.	1	36	46	18	12.06844627	.	.	.	.	.	.	.	.
2	0	1	47	12	11.90417522	2	40	15	14.80629706	0	17	14	16.36824093	0	0	47	8	11.94250513	0	42	15.125	14.75154004	0	14.835	9.125	16.36824093
2	1	11	35	8	12.06297057	22	41	.	14.7816564	25	14.837	14	16.55441478	0	6	47	13	12.06570842	11	41	9	14.79534565	4	18	9.5	16.52566735
2	1	.	.	.	.	.	.	.	.	.	.	.	.	1	.	.	.	.	.	.	.	.	.	.	.	.
1	0	7	.	.	13.25667351	.	.	.	.	4	13.835	10.125	16.52156057	0	7	.	.	13.25667351	.	.	.	.	5	10.505	7.5	16.58863792
1	0	7	.	.	.	.	.	.	.	.	.	.	.	0	6	28	6	11.91238877	.	.	.	.	.	.	.	.
2	0	4	40	12	11.83025325	0	40	11	15.01163587	1	15.336	18	16.54209446	0	4	34	14	11.83025325	0	37	16	14.72689938	1	13	14	16.47091034
2	0	6	39	9	12.04928131	.	.	.	.	3	9.839	10.5	16.50239562	1	13	41	11	12.06297057	.	.	.	.	7	12.837	10.125	16.50787132
1	1	16	.	8	12.14236824	16	.	.	.	8	.	.	.	1	8	.	.	13.39904175	10	.	.	.	9	.	.	.
2	0	.	.	.	.	.	.	.	.	.	.	.	.	0	.	.	.	.	.	.	.	.	.	.	.	.
2	1	.	.	.	.	.	.	.	.	.	.	.	.	0	.	.	.	.	.	.	.	.	.	.	.	.
2	0	6	39	12	12.06023272	5	44	15	15.18685832	4	17.501	12.125	16.7652293	1	15	35	6	12.06023272	15	40	.	15.17316906	17	16	8.125	16.75017112
2	1	18	41	17	12.09308693	.	.	.	.	16	17	14	16.66392882	1	13	31	21	12.09034908	.	.	.	.	7	17.835	16	16.54209446
1	1	.	.	.	.	.	.	.	.	.	.	.	.	1	.	.	.	.	.	.	.	.	.	.	.	.
2	0	14	23	13	10.92402464	.	37	12.5	13.64271047	4	.	.	.	0	11	36	14	10.92402464	.	39	14.125	13.73853525	0	.	.	.
2	1	.	.	.	.	.	.	.	.	.	.	.	.	0	.	.	.	.	.	.	.	.	.	.	.	.
2	0	7	39	15	11.05544148	7	46	21	13.81793292	6	.	.	.	1	10	38	18	11.06639288	9	44	20	13.81793292	1	.	.	.
2	0	.	.	.	11.44147844	.	.	.	.	.	.	.	.	1	.	.	.	11.44147844	.	.	.	.	.	.	.	.
1	0	.	.	.	.	.	.	.	.	1	.	.	.	0	.	.	.	.	.	.	.	.	1	.	.	.
2	1	.	.	.	.	.	.	.	.	.	.	.	.	1	.	.	.	.	.	.	.	.	.	.	.	.
1	1	26	32	10	10.97604381	22.5	37	10.375	13.7303217	19	.	.	.	1	28	34	5	10.97604381	32.625	34	10	13.72758385	31	.	.	.
1	0	.	.	.	.	.	.	.	.	.	.	.	.	0	.	.	.	.	.	.	.	.	.	.	.	.
2	1	14	44	12	10.32443532	.	35	.	13.52772074	3	.	.	.	0	11	47	13	10.32443532	.	41	.	13.47296372	9	.	.	.
2	1	.	.	.	.	.	.	.	.	13	.	.	.	0	.	.	.	.	.	.	.	.	6	.	.	.
2	1	27	.	.	12.39425051	.	.	.	.	21.17647059	.	.	.	1	34	.	.	12.39425051	.	.	.	.	13.76470588	.	.	.
2	1	.	.	.	.	.	.	.	.	.	.	.	.	0	.	.	.	.	.	.	.	.	.	.	.	.
2	0	23	.	.	10.89664613	.	.	.	.	.	.	.	.	1	23	23	2	10.89664613	.	.	.	.	.	.	.	.
2	0	.	.	.	.	.	.	.	.	.	.	.	.	0	.	.	.	.	.	.	.	.	.	.	.	.
1	0	.	.	.	.	.	.	.	.	.	.	.	.	0	.	.	.	.	.	.	.	.	.	.	.	.
2	0	4	.	.	12.42436687	.	.	.	.	.	.	.	.	1	13	.	8	11.03901437	.	.	.	.	.	.	.	.
2	0	4	42	11	11.1156742	2	46	15.125	13.67556468	0	.	.	.	0	0	51	13	11.1156742	0	47	17	13.67830253	0	.	.	.
2	1	.	.	.	.	.	.	.	.	9	.	.	.	1	.	.	.	.	.	.	.	.	19	.	.	.
2	0	.	.	.	.	3	.	.	.	.	.	.	.	1	.	.	.	.	2	.	.	.	.	.	.	.
2	1	23	.	.	.	.	.	.	.	9	.	.	.	0	20	.	.	.	.	.	.	.	7	.	.	.
2	0	.	50	6	11.25256674	0	.	.	.	0	.	.	.	0	.	55	12	11.25256674	0	.	.	.	0	.	.	.
2	1	5	43	9	11.03353867	.	.	.	.	12	.	.	.	0	10	39	7	11.03353867	.	.	.	.	16	.	.	.
2	0	.	.	.	.	.	.	.	.	.	.	.	.	0	.	.	.	.	.	.	.	.	.	.	.	.
2	0	.	.	.	.	.	.	.	.	.	.	.	.	0	.	.	.	.	.	.	.	.	.	.	.	.
2	1	.	.	.	11.14579055	.	.	.	.	.	.	.	.	0	.	.	.	.	.	26	.	13.53593429	.	.	.	.
2	1	12	.	.	.	.	.	.	.	.	.	.	.	0	0	.	.	.	.	.	.	.	.	.	.	.
2	0	.	.	.	.	.	.	.	.	.	.	.	.	1	.	.	.	.	.	.	.	.	.	.	.	.
1	0	21	40	6	10.83915127	20	38	8.125	13.97946612	14	.	.	.	0	24	14	6	10.83915127	20	31	7.5	13.99041752	19	.	.	.
2	1	19	40	9	10.32717317	.	.	.	.	25	.	.	.	1	7	44	12	10.32443532	.	.	.	.	17	.	.	.
2	0	.	.	.	.	.	.	.	.	.	.	.	.	0	.	.	.	.	.	.	.	.	.	.	.	.
2	1	1	14	7	12.32580424	0	34	10.125	15.14031485	0	10.505	10.125	16.77754962	0	1	46	8	12.31759069	1	38	10.125	15.14031485	2	18.501	13.125	16.77754962
1	1	.	.	.	.	.	.	.	.	.	.	.	.	1	.	.	.	.	.	.	.	.	.	.	.	.
1	1	38	49	11	10.31895962	27	44	15	12.91444216	16	.	.	.	1	26	42	11	10.31895962	20	42	18	12.91444216	9	.	.	.
2	0	9	46	10	11.01437372	.	.	.	.	3	.	.	.	1	30	.	.	.	.	.	.	.	35	.	.	.
2	0	.	.	.	.	.	.	.	.	.	.	.	.	0	.	.	.	.	.	.	.	.	.	.	.	.
1	1	.	.	.	.	.	.	.	.	.	.	.	.	1	.	.	.	.	.	.	.	.	.	.	.	.
2	1	12	46	11	12.07392197	5	32	17.125	14.00958248	.	.	.	.	0	10	36	9	12.07392197	2	29	14.125	13.88637919	.	.	.	.
1	1	17	34	6	10.45859001	.	.	.	.	12	.	.	.	1	21	45	8	10.45859001	.	.	.	.	24	.	.	.
1	1	.	.	.	.	.	.	.	.	.	.	.	.	1	.	.	.	.	.	.	.	.	.	.	.	.
1	1	.	.	.	.	.	.	.	.	.	.	.	.	1	.	.	.	.	.	.	.	.	.	.	.	.
1	1	5	.	.	.	3	.	.	.	.	.	.	.	1	5	.	.	11.97809719	2	.	.	.	.	19	15	16.25051335
2	0	.	.	.	.	.	.	.	.	.	.	.	.	1	.	.	.	.	.	.	.	.	.	.	.	.
2	0	.	.	.	.	24	.	.	.	.	.	.	.	0	.	.	.	.	15	.	.	.	.	.	.	.
1	1	5	45	8	11.05544148	3	44	16	13.86721424	2	.	.	.	1	3	43	8	11.05544148	3	41	10	13.86721424	2	.	.	.
2	0	.	.	.	.	1	.	.	.	0	.	.	.	1	.	.	.	.	0	.	.	.	1	.	.	.
1	0	10	.	.	.	.	.	.	.	6	.	.	.	0	10	.	.	.	.	.	.	.	7	.	.	.
2	1	.	.	.	.	.	.	.	.	2	.	.	.	1	.	.	.	.	.	.	.	.	11	.	.	.
1	1	6	25	8	12.21902806	5	38	15.125	15.05817933	20.25	.	8.5	16.64065708	1	6	37	7	12.50924025	5	29	13.125	15.05817933	20.25	15.668	8.5	16.64887064
1	1	.	.	.	.	.	.	.	.	.	.	.	.	1	.	.	.	.	.	.	.	.	.	.	.	.
1	0	9	.	.	.	.	.	.	.	.	.	.	.	0	9	.	.	.	.	.	.	.	.	.	.	.
1	0	7	46	12	10.57905544	.	38	10.125	13.73305955	.	.	.	.	0	9	28	12	10.57905544	.	41	8.5	13.73305955	.	.	.	.
2	1	14	41	11	12.25735797	19	37	13.375	13.85900068	10	10.505	15.125	16.64613279	0	4	48	9	12.25735797	6	40	11.125	13.85900068	0	12.169	12	16.65023956
1	1	.	.	.	.	.	.	.	.	.	.	.	.	1	.	.	.	.	.	.	.	.	.	.	.	.
2	0	.	.	.	.	.	.	.	.	.	.	.	.	0	.	.	.	.	.	.	.	.	.	.	.	.
2	0	10	.	.	13.53045859	.	.	.	.	.	.	.	.	0	3	.	.	13.5523614	.	.	.	.	.	.	.	.
2	0	.	.	.	11.69609856	.	.	.	.	.	.	.	.	1	.	.	.	11.69609856	.	.	.	.	.	.	.	.
1	0	.	.	.	.	.	.	.	.	.	.	.	.	0	.	.	.	.	.	.	.	.	.	.	.	.
1	1	.	.	.	.	.	.	.	.	.	.	.	.	1	.	.	.	.	.	.	.	.	.	.	.	.
1	1	.	.	.	.	.	.	.	.	.	.	.	.	1	.	.	.	.	.	.	.	.	.	.	.	.
2	0	.	.	.	.	.	.	.	.	.	.	.	.	1	.	.	.	.	.	.	.	.	.	.	.	.
2	1	.	.	.	.	.	.	.	.	.	.	.	.	1	.	.	.	.	.	.	.	.	.	.	.	.
1	1	.	.	.	.	.	.	.	.	.	.	.	.	1	.	.	.	.	.	.	.	.	.	.	.	.
2	1	.	.	.	.	.	.	.	.	.	.	.	.	1	.	.	.	.	.	.	.	.	.	.	.	.
2	0	8	53	14	12.21081451	.	.	.	.	.	.	.	.	1	7	48	13	12.26009582	.	.	.	.	.	.	.	.
2	1	.	.	.	12.24640657	.	44	14	14.20944559	2	19.334	17	16.72553046	0	.	.	.	12.24640657	.	44	17	14.20396988	2	20	14	16.72553046
1	0	1	45	11	11.23887748	.	.	.	.	0	.	.	.	0	1	37	9	11.23887748	.	.	.	.	0	.	.	.
2	0	8	35	13	12.33675565	2	43	15.125	15.13483915	2	20	16	16.97604381	1	14	.	.	13.39356605	21	.	.	.	11	.	.	.
2	1	6	41	10	11.67419576	6	.	.	.	4	17	17.125	16.16290212	1	17	44	9	11.67145791	19	47	16	14.31074606	12	15.004	17	16.05338809
2	0	.	38	9	11.63312799	.	.	.	.	.	.	.	.	1	.	.	.	.	.	.	.	.	.	.	.	.
2	1	.	.	.	.	.	.	.	.	.	.	.	.	0	.	.	.	.	.	.	.	.	.	.	.	.
1	1	22	37	8	11.96440794	11	43	12	15.1266256	7	12.837	16	16.37508556	1	23	47	12	11.94524298	12	43	13.125	15.1266256	6	14	13	16.39972621
1	0	.	.	.	.	.	.	.	.	.	.	.	.	0	.	.	.	.	.	.	.	.	.	.	.	.
1	0	.	.	.	.	.	.	.	.	.	23	.	16.43805613	0	.	.	.	.	.	.	.	.	.	.	.	.
2	1	.	.	.	.	.	.	.	.	.	.	.	.	0	.	.	.	.	.	.	.	.	.	.	.	.
2	1	.	.	.	.	.	.	.	.	.	.	.	.	1	.	.	.	.	.	.	.	.	.	.	.	.
2	0	.	.	.	.	.	.	.	.	.	.	.	.	1	.	.	.	.	.	.	.	.	.	.	.	.
2	1	3	54	15	12.1724846	11	.	.	.	5	20	22	16.25735797	0	5	53	14	12.08761123	3	.	.	.	3	17.835	17	16.2587269
1	1	5	40	11	12.01916496	3	.	.	.	2	11.672	15	16.55715264	1	5	37	14	12.01916496	6	37	.	14.74606434	2	12	15.125	16.49418207
2	0	6	45	12	12.35865845	5	.	.	.	3	10.835	14.125	16.68172485	0	8	41	7	12.36960986	7	.	.	.	8	9.668	9.5	16.68172485
2	1	.	.	.	.	.	.	.	.	.	.	.	.	1	.	.	.	.	.	.	.	.	.	.	.	.
2	1	13	46	14	12.08213552	11	.	.	.	6	15.334	18	16.82956879	1	30	45	13	12.08213552	25	.	.	.	14	17.167	20	16.90622861
2	1	.	.	.	.	.	.	.	.	.	.	.	.	0	.	.	.	.	.	.	.	.	.	.	.	.
1	0	5.294117647	.	.	.	.	.	.	.	.	20	12.125	16.43394935	0	3.176470588	.	.	.	.	.	.	.	.	17.334	13.375	16.48049281
2	0	.	.	.	.	.	.	.	.	10	.	.	.	0	.	.	.	.	.	38	15	13.94661191	8	22	.	16.13278576
2	0	.	.	.	.	.	.	.	.	.	.	.	.	0	.	.	.	.	.	.	.	.	.	.	.	.
2	1	.	.	.	.	28.58823529	.	.	.	23	7.505	8.5	16.42436687	1	.	.	.	.	12.70588235	.	.	.	12	17	18	16.42162902
1	1	0	41	11	11.96988364	0	36	16	14.91307324	0	12.835	17.125	16.48733744	1	0	48	14	11.96988364	0	41	19	14.92950034	0	21	22	16.48733744
2	1	.	.	.	.	.	.	.	.	.	.	.	.	0	.	.	.	.	.	.	.	.	.	.	.	.
2	0	.	.	.	.	.	.	.	.	.	.	.	.	1	.	.	.	.	.	.	.	.	.	.	.	.
1	0	.	.	.	.	.	.	.	.	.	.	.	.	0	.	.	.	.	.	.	.	.	.	.	.	.
2	0	.	.	.	.	.	48	.	15.07186858	4	16.002	10.125	16.64887064	1	.	.	.	.	.	.	.	.	6	15.004	15	16.64887064
2	1	.	.	.	.	.	.	.	.	.	.	.	.	0	.	.	.	.	.	.	.	.	.	.	.	.
2	0	1	41	16	12.16427105	.	.	.	.	0	16	20	16.44490075	1	6	48	9	12.16427105	.	.	.	.	2	9.668	12.125	16.54620123
1	1	.	.	.	.	.	.	.	.	.	.	.	.	1	.	.	.	.	.	.	.	.	.	.	.	.
2	1	.	.	.	.	.	.	.	.	.	15.336	9.5	16.5065024	0	.	.	.	.	.	.	.	.	.	.	.	.
2	1	6	35	11	11.86584531	8	38	14	14.61738535	.	12.334	15	16.54483231	1	9	46	15	12.31759069	4	35	16	15.01711157	.	12.837	15	16.56673511
2	0	0	45	11	12.04654346	0	46	17	15.18959617	0	16.835	17	16.58179329	0	1	54	11	12.02190281	1	50	14	15.19507187	1	23	16.125	16.58726899
2	0	2	49	14	12.13141684	5	43	16.125	14.92950034	4	17	11.125	16.43805613	0	0	20	15	12.11225188	0	40	18	14.92950034	0	10.835	16	16.42984257
2	0	.	.	.	.	.	.	.	.	.	.	.	.	1	.	.	.	.	.	.	.	.	.	.	.	.
2	1	13	41	12	11.92607803	.	.	.	.	6	24	18	16.64887064	1	17	42	10	11.91238877	.	.	.	.	18	20	15	16.64887064
2	0	.	.	.	.	.	.	.	.	.	.	.	.	1	.	.	.	.	.	.	.	.	.	.	.	.
2	0	.	.	.	.	.	.	.	.	.	.	.	.	1	.	.	.	.	.	.	.	.	.	.	.	.
1	1	.	.	.	.	.	.	.	.	.	.	.	.	1	.	.	.	.	.	.	.	.	.	.	.	.
2	1	.	.	.	.	.	.	.	.	.	.	.	.	0	.	.	.	.	.	.	.	.	.	.	.	.
2	1	.	.	.	.	.	.	.	.	.	.	.	.	0	.	.	.	.	.	.	.	.	.	.	.	.
2	0	.	.	.	.	.	.	.	.	.	.	.	.	1	.	.	.	.	.	.	.	.	.	.	.	.
2	0	.	.	.	.	.	.	.	.	.	.	.	.	1	.	.	.	.	.	.	.	.	.	.	.	.
2	1	.	.	.	.	.	.	.	.	.	.	.	.	1	.	.	.	.	.	.	.	.	.	.	.	.
2	1	14	46	9	10.9650924	.	.	.	.	8	.	.	.	1	11	21	12	10.96783025	.	.	.	.	6	.	.	.
2	1	14	38	13	11.18138261	.	.	.	.	.	.	.	.	1	8	35	9	11.17316906	.	.	.	.	.	.	.	.
2	0	.	35	10	11.39493498	.	.	.	.	0	.	.	.	1	.	37	9	11.39493498	.	.	.	.	0	.	.	.
2	1	.	.	.	.	.	.	.	.	.	.	.	.	1	.	.	.	.	.	.	.	.	.	.	.	.
2	0	.	.	.	.	.	.	.	.	.	.	.	.	0	.	.	.	.	.	.	.	.	.	.	.	.
1	1	15	6	4	11.15400411	.	.	.	.	11	.	.	.	1	16	33	2	11.15126626	.	.	.	.	16	.	.	.
2	0	.	.	.	.	.	.	.	.	.	.	.	.	1	.	.	.	.	.	.	.	.	.	.	.	.
2	1	25.41176471	36	12	11.32648871	.	.	.	.	8	.	.	.	1	38.11764706	37	10	11.32648871	.	.	.	.	25	.	.	.
1	1	.	.	.	.	.	.	.	.	.	.	.	.	1	.	.	.	.	.	.	.	.	.	.	.	.
2	1	3	43	10	10.94045175	.	50	.	14.07255305	1	.	.	.	0	1	43	13	10.94045175	.	44	.	14.07255305	0	.	.	.
2	1	42	.	.	12.16427105	.	.	.	.	.	.	.	.	1	44	.	.	10.83915127	.	.	.	.	.	.	.	.
2	0	4	.	.	.	.	.	.	.	.	.	.	.	0	4	.	.	11.8329911	.	.	.	.	.	.	.	.
2	1	8	49	9	11.41683778	.	.	.	.	14	.	.	.	0	5	47	9	10.96783025	.	.	.	.	12	.	.	.
1	0	.	.	.	.	.	.	.	.	.	.	.	.	0	.	.	.	.	.	.	.	.	.	.	.	.
1	0	.	.	.	.	.	.	.	.	.	.	.	.	0	.	.	.	.	.	.	.	.	.	.	.	.
2	0	.	.	.	.	.	.	.	.	.	.	.	.	0	.	.	.	.	.	.	.	.	.	.	.	.
2	1	8	35	9	11.03080082	.	37	12.125	13.86721424	1	.	.	.	0	15	30	10	11.03080082	.	.	.	.	2	.	.	.
1	0	.	.	.	.	.	.	.	.	.	.	.	.	0	.	.	.	.	.	.	.	.	.	.	.	.
2	1	11	.	.	12.26830938	.	.	.	.	.	.	.	.	1	4.235294118	.	.	12.26830938	.	.	.	.	.	.	.	.
2	1	26	.	.	11.39767283	.	.	.	.	.	.	.	.	0	5	.	.	11.30184805	.	.	.	.	.	.	.	.
1	1	24	36	8	11.21149897	.	.	.	.	11	.	.	.	1	11	35	7	11.21149897	.	.	.	.	12	.	.	.
2	0	26	48	6	11.11841205	.	.	.	.	9	.	.	.	0	9	20	10	11.11841205	.	37	.	13.98220397	4	.	.	.
2	1	16	54	9	11.39493498	22	47	14.125	13.83709788	16	.	.	.	1	5	55	9	11.39493498	10	40	11	13.83709788	3	.	.	.
2	0	5	40	15	11.02806297	5	43	14.125	13.68651608	2	.	.	.	1	11	18	9	11.02806297	11	.	.	.	9	.	.	.
1	0	5	.	.	.	9.529411765	.	.	.	5	.	.	.	0	2	.	.	.	5	42	15	14.03969884	4	.	.	.
2	0	.	.	.	.	.	.	.	.	.	.	.	.	0	.	.	.	.	.	.	.	.	.	.	.	.
2	0	.	.	.	.	9	43	.	13.73853525	2	.	.	.	0	.	.	.	.	5	40	.	14.19301848	6	.	.	.
2	1	11	22	6	10.99520876	.	.	.	.	7	.	.	.	1	12	28	8	10.99520876	.	.	.	.	4	.	.	.
2	1	.	.	.	11.41409993	.	.	.	.	.	.	.	.	0	.	.	.	.	.	.	.	.	.	.	.	.
2	0	.	.	.	.	.	.	.	.	.	.	.	.	1	.	.	.	.	.	.	.	.	.	.	.	.
2	1	.	.	.	.	.	.	.	.	.	.	.	.	0	.	.	.	.	.	.	.	.	.	.	.	.
2	1	.	.	.	.	.	.	.	.	.	.	.	.	0	.	.	.	.	.	.	.	.	.	.	.	.
2	1	14	22	10	10.91307324	5	26.5	13	13.62080767	5	.	.	.	1	11	33	11	10.91307324	15	36	15	13.62354552	6	.	.	.
2	0	8	41	12	11.37850787	15	.	.	.	10	.	.	.	0	8	18	9	11.00342231	15	39	16	14.16837782	9	.	.	.
2	0	14	39	11	10.98973306	.	22	12.5	13.75770021	12	.	.	.	0	7	34	11	10.99247091	.	40	16	13.71937029	8	.	.	.
1	0	.	.	.	.	.	.	.	.	.	.	.	.	0	.	.	.	.	.	.	.	.	.	.	.	.
1	1	.	.	.	.	.	.	.	.	.	.	.	.	1	.	.	.	.	.	.	.	.	.	.	.	.
1	0	16	45	2	11.03627652	7	44	12.125	13.9247091	3	.	.	.	0	7	37	8	11.03627652	9	39	6.5	14.33538672	4	.	.	.
2	0	10.58823529	18	1	10.85284052	8	.	.	.	4	.	.	.	0	8.470588235	37	11	10.85284052	4	44	15.125	14.02053388	3	.	.	.
2	1	2	52	13	11.23613963	3	46	17	14.14099932	.	.	.	.	1	4	47	14	11.23613963	3	50	16	14.13826146	.	.	.	.
2	1	.	.	.	.	.	.	.	.	.	.	.	.	1	.	.	.	.	.	.	.	.	.	.	.	.
1	1	.	.	.	.	.	42	11.125	14.21218344	.	.	.	.	1	.	.	.	.	.	.	.	.	.	.	.	.
2	1	4.235294118	47	14	11.23066393	.	.	.	.	.	.	.	.	1	11	53	13	11.23066393	.	46	15	14.14373717	.	.	.	.
2	0	.	.	.	.	.	.	.	.	.	.	.	.	0	.	.	.	.	.	.	.	.	.	.	.	.
2	1	.	.	.	11.27720739	.	.	.	.	.	.	.	.	1	.	46	15	11.20054757	.	.	.	.	.	.	.	.
2	0	.	.	.	.	.	.	.	.	.	.	.	.	1	.	.	.	.	.	.	.	.	.	.	.	.
1	1	.	.	.	12.13141684	.	43	.	13.98220397	11	.	.	.	1	.	.	.	12.08761123	.	.	.	.	6	.	.	.
2	0	.	.	.	.	.	.	.	.	.	.	.	.	0	.	.	.	.	.	.	.	.	.	.	.	.
2	0	11	44	11	10.9650924	16	48	13.125	14.16290212	4	.	.	.	1	10	54	15	10.98699521	16	45	14	14.16290212	6	.	.	.
2	0	6	15	3	10.92128679	.	.	.	.	23	.	.	.	1	10	53	16	10.91854894	.	.	.	.	12	.	.	.
2	1	4	38	6	10.92950034	10	44	17.125	13.87816564	3	.	.	.	0	2	45	5	10.93497604	2	48	15.125	14.31074606	1	.	.	.
1	0	.	.	.	.	.	.	.	.	3	.	.	.	0	.	.	.	.	.	.	.	.	1	.	.	.
2	0	14	.	.	.	.	.	.	.	.	.	.	.	1	14	.	.	11.03627652	.	.	.	.	.	.	.	.
2	0	14	26	9	10.85557837	.	.	.	.	0	.	.	.	0	2	47	8	10.85557837	.	.	.	.	0	.	.	.
1	1	24	.	.	.	.	.	.	.	.	.	.	.	1	27	.	.	.	.	.	.	.	.	.	.	.
2	0	6	40	12	11.08829569	.	.	.	.	2	.	.	.	1	27	23	3	11.08829569	.	.	.	.	6	.	.	.
2	0	.	.	.	.	.	.	.	.	.	.	.	.	1	.	.	.	.	.	.	.	.	.	.	.	.
2	1	21	.	.	12.25188227	17	45	17	13.61259411	8	.	.	.	1	16	31	10	11.04722793	20	43	13.125	13.60985626	13	.	.	.
1	0	8	54	13	11.22792608	10	44	19	13.9301848	.	.	.	.	0	3	56	15	11.22792608	8	49	19	13.92744695	.	.	.	.
2	1	12.375	38	14	11.38945927	.	.	.	.	.	.	.	.	1	15.75	31	11	11.38945927	.	.	.	.	.	.	.	.
2	0	.	.	.	.	.	.	.	.	.	.	.	.	0	.	.	.	.	.	.	.	.	.	.	.	.
2	1	9	38	8	11.20054757	.	.	.	.	11	.	.	.	0	7	44	7	11.20054757	.	34	.	14.20396988	2	.	.	.
2	1	.	.	.	.	.	.	.	.	.	.	.	.	1	.	.	.	.	.	.	.	.	.	.	.	.
2	1	.	.	.	.	.	.	.	.	5	.	.	.	0	.	.	.	.	.	.	.	.	2	.	.	.
2	0	.	.	.	.	.	.	.	.	.	.	.	.	1	.	.	.	.	.	.	.	.	.	.	.	.
2	0	.	.	.	.	.	.	.	.	.	.	.	.	0	.	.	.	.	.	.	.	.	.	.	.	.
1	0	.	.	.	.	.	.	.	.	.	.	.	.	0	.	.	.	.	.	.	.	.	.	.	.	.
2	0	.	.	.	.	.	.	.	.	.	.	.	.	1	.	.	.	.	.	.	.	.	.	.	.	.
2	1	.	.	.	12.27652293	.	.	.	.	.	9.672	.	16.80766598	0	.	.	.	11.95345654	.	28	.	13.79055441	.	.	.	.
2	0	1	36	9	11.67419576	10.58823529	.	.	.	.	13.336	13	16.24366872	0	0	32	13	11.58932238	3.176470588	46	18	14.42299795	.	13.002	15.125	16.05475702
2	0	.	.	.	.	.	.	.	.	.	.	.	.	0	.	.	.	.	.	.	.	.	.	.	.	.
1	1	.	.	.	.	.	.	.	.	.	.	.	.	1	.	.	.	.	.	.	.	.	.	.	.	.
1	0	.	.	.	.	.	.	.	.	4	15.004	16	16.54346338	0	.	.	.	.	.	.	.	.	3	15.501	17	16.49555099
2	1	.	.	.	.	.	.	.	.	.	.	.	.	0	.	.	.	.	.	.	.	.	.	.	.	.
2	0	.	.	.	.	.	.	.	.	.	.	.	.	0	.	.	.	.	.	.	.	.	.	.	.	.
2	0	5	40	14	12.24093087	1	.	.	.	1	16	16	16.47091034	1	12	41	9	12.24640657	12	.	.	.	4	18	18	16.4257358
2	0	3	49	15	12.22176591	2	.	.	.	2	21	22	16.44353183	0	3	37	9	12.23271732	2	.	.	.	2	14	7.5	16.44626968
1	1	7	37	4	11.02258727	3.176470588	44	12.125	13.71937029	1	.	.	.	1	8	45	10	11.01984942	4.235294118	45	10.125	13.71937029	1	.	.	.
2	1	.	.	.	.	9	.	.	.	.	.	.	.	0	.	.	.	.	14	43	16	13.77138946	.	.	.	.
2	1	14	39	12	11.55920602	7	41	13	14.37645448	6	15.167	16.125	16.17385352	0	6	46	7	11.55920602	6	43	10	14.4366872	4	15	13.125	16.15468857
2	0	.	29	8	10.77891855	4	47	13	13.90554415	3	.	.	.	0	.	35	4	10.7816564	7	39	4.5	13.90554415	7	.	.	.
1	0	.	.	.	.	.	.	.	.	.	.	.	.	0	.	.	.	.	.	.	.	.	.	.	.	.
1	0	11.64705882	29	10	11.6550308	.	39	14.125	14.12183436	.	23	15	16.29842574	0	7.411764706	31	8	11.65229295	.	42	13	14.12183436	.	16.668	20	16.29842574
2	1	.	.	.	.	.	.	.	.	.	.	.	.	1	.	.	.	.	.	.	.	.	.	.	.	.
2	0	.	.	.	.	.	.	.	.	.	.	.	.	0	.	.	.	.	.	.	.	.	.	.	.	.
1	0	14	41	12	11.08008214	.	41	12	13.79603012	8	.	.	.	0	13	14	10	11.08008214	.	41	11.375	13.81519507	7	.	.	.
2	0	9	42	11	10.6201232	.	47	15.125	13.28952772	2	.	.	.	0	9	33	9	10.73511294	.	.	.	.	11	.	.	.
2	1	22	.	.	11.9945243	5	38	7.5	14.31622177	.	.	.	.	0	7	.	.	11.9945243	0	41	15.125	14.31622177	.	17.835	17.125	16.72689938
2	1	14	32	6	11.71800137	.	.	.	.	.	.	.	.	0	0	47	13	11.71800137	.	.	.	.	.	.	.	.
1	0	.	.	.	.	.	.	.	.	.	.	.	.	0	.	.	.	.	.	.	.	.	.	.	.	.
2	0	.	.	.	.	.	.	.	.	.	.	.	.	1	.	.	.	.	.	.	.	.	.	.	.	.
1	1	15	47	14	10.38193018	16	40	11.125	13.12525667	8	.	.	.	1	14	32	10	10.40383299	9	45	15.125	13.12525667	9	.	.	.
2	0	.	.	.	.	.	.	.	.	.	.	.	.	1	.	.	.	.	.	.	.	.	.	.	.	.
2	1	14	49	14	11.71526352	9	.	.	.	8	.	.	.	1	19	.	.	.	4	.	.	.	7	.	.	.
1	0	23	36	6	10.82546201	.	.	.	.	.	.	.	.	0	23	39	13	10.82546201	.	.	.	.	.	.	.	.
2	0	.	.	.	.	.	.	.	.	.	.	.	.	0	.	.	.	.	.	.	.	.	.	9.837	.	17.02395619
2	1	.	.	.	.	.	.	.	.	.	.	.	.	0	.	.	.	.	.	.	.	.	.	.	.	.
2	0	.	.	.	.	.	.	.	.	.	.	.	.	1	.	.	.	.	.	.	.	.	.	.	.	.
1	1	22	35	10	12.68720055	.	.	.	.	.	.	.	.	1	29	44	9	12.68720055	.	.	.	.	.	.	.	.
2	1	.	16	5	11.41957563	.	35	11.125	14.18206708	18	10.501	11	15.89322382	1	.	28	9	11.41957563	.	.	.	.	13	.	11.125	15.95619439
2	1	.	.	.	.	.	.	.	.	.	.	.	.	1	.	.	.	.	.	.	.	.	.	.	.	.
1	0	.	.	.	.	.	.	.	.	.	.	.	.	0	.	.	.	.	.	.	.	.	.	.	.	.
2	1	.	.	.	.	.	.	.	.	.	.	.	.	0	.	.	.	.	.	.	.	.	.	.	.	.
2	1	24	.	.	11.96714579	31	45	17	13.59342916	21	.	.	.	1	25	.	.	11.96714579	31	45	15.125	13.59342916	28	.	.	.
1	1	.	.	.	.	.	.	.	.	.	.	.	.	1	.	.	.	.	.	.	.	.	.	.	.	.
1	0	.	.	.	.	.	.	.	.	.	.	.	.	0	.	.	.	.	.	.	.	.	.	.	.	.
2	1	.	.	.	.	.	.	.	.	.	.	.	.	0	.	.	.	.	.	.	.	.	.	.	.	.
2	1	.	.	.	.	.	.	.	.	.	.	.	.	0	.	.	.	.	.	.	.	.	.	.	.	.
2	0	.	.	.	.	.	.	.	.	.	.	.	.	0	.	.	.	.	.	.	.	.	.	.	.	.
2	0	.	.	.	.	.	46	20	14.88843258	.	14	17	16.32443532	0	.	.	.	.	.	.	.	.	.	.	.	.
2	1	14	.	.	.	.	.	.	.	.	.	.	.	1	13	.	.	.	.	.	.	.	.	.	.	.
2	0	19	43	14	11.61670089	.	.	.	.	34	12.837	10.125	16.19849418	1	19	40	8	11.61670089	.	46	.	14.37645448	29	28	10.5	16.19849418
2	1	19	49	16	11.70431211	.	.	.	.	.	.	.	.	0	14.82352941	18	11	11.69336071	.	.	.	.	.	.	.	.
1	0	3	56	16	11.83572895	.	.	.	.	.	.	.	.	0	0	50	12	11.83572895	.	.	.	.	.	.	.	.
2	1	.	.	.	.	.	.	.	.	53	.	.	.	0	.	.	.	11.70704997	.	.	.	.	16	15	.	16.11635866
1	1	.	.	.	.	.	.	.	.	.	.	.	.	1	.	.	.	.	.	.	.	.	.	.	.	.
2	1	10	47	13	11.71526352	.	.	.	.	4	14.837	.	16.12867899	0	9	53	16	11.71526352	.	.	.	.	3.176470588	17.835	14.125	16.16974675
2	0	.	.	.	.	.	.	.	.	.	.	.	.	0	.	.	.	.	.	.	.	.	.	.	.	.
1	0	2	20	9	11.71800137	.	.	.	.	5	7.173	11	16.22587269	0	2	29	6	11.71800137	.	.	.	.	5	8.672	10.125	16.17932923
2	1	.	.	.	.	.	.	.	.	.	.	.	.	1	.	.	.	.	.	.	.	.	.	.	.	.
2	1	.	.	.	.	.	.	.	.	.	.	.	.	1	.	.	.	.	.	.	.	.	.	.	.	.
2	1	.	.	.	.	.	.	.	.	.	.	.	.	0	.	.	.	.	.	.	.	.	.	.	.	.
1	0	.	.	.	.	.	.	.	.	.	22	14.125	16.42436687	0	.	.	.	.	.	.	.	.	.	.	.	.
2	0	1	31	10	11.65229295	0	42	10.375	14.51060917	0	16.835	12	16.26830938	1	2	46	13	11.65229295	3	46	11.125	14.4202601	2	19	16	16.2696783
2	1	.	.	.	.	.	.	.	.	.	.	.	.	0	.	.	.	.	.	.	.	.	.	.	.	.
2	0	.	.	.	.	.	.	.	.	.	.	.	.	0	.	.	.	.	.	.	.	.	.	.	.	.
2	1	.	.	.	.	.	.	.	.	.	.	.	.	1	.	.	.	13.07597536	.	.	.	.	.	.	.	.
2	1	23	.	.	.	.	.	.	.	6	5.008	12.125	16.12320329	1	22	.	.	.	.	.	.	.	9	10	7.5	16.12867899
2	1	13	48	9	11.76728268	16	.	.	.	4	14	9.125	16.38740589	0	4	56	13	11.75359343	4	49	18	14.93223819	2	21	17	16.31074606
1	1	6	40	15	11.8110883	8	42	18	14.51608487	4	.	.	.	1	11	33	9	11.8110883	14	46	13.125	15.02532512	6	.	.	.
2	0	1	54	16	11.90691307	.	.	.	.	.	.	.	.	1	12	47	14	11.90143737	.	.	.	.	.	.	.	.
2	1	.	.	.	.	.	.	.	.	.	.	.	.	1	.	.	.	.	.	.	.	.	.	.	.	.
1	0	19	53	15	11.80013689	11	48	14.125	14.55441478	5	17.501	11	16.31895962	0	14	48	9	11.80013689	7	47	11.125	15.06365503	6	16.835	13.125	16.29021218
2	0	0	44	16	11.98631075	2	42	14	14.47227926	2	14	18	16.20807666	0	1	37	11	11.98631075	2	43	11.125	14.47775496	1	15	11.125	16.20123203
2	1	2	18	8	11.57289528	4	34	14.125	14.34360027	0	10.334	13.125	16.14373717	1	2.117647059	46	12	11.57289528	3	43	13.125	14.34086242	0	13.835	15.125	16.17932923
1	1	.	.	.	.	.	.	.	.	.	.	.	.	1	.	.	.	.	.	42	.	14.91307324	.	.	.	.
2	1	.	.	.	.	.	.	.	.	.	.	.	.	0	.	.	.	.	.	.	.	.	.	.	.	.
1	0	7	51	14	11.74264203	4	44	17	14.46406571	3	18	21	16.21765914	0	7	43	16	11.74264203	3	45	15	14.46406571	1	14.67	16	16.24093087
1	0	4	42	12	11.66872005	2	33	13.375	14.82546201	.	10.672	16	16.27652293	0	4	45	13	11.66872005	2	36	15.125	14.82546201	.	10.503	12.125	16.09582478
1	0	.	.	.	.	.	.	.	.	.	.	.	.	0	.	.	.	.	.	.	.	.	.	.	.	.
2	1	.	.	.	.	.	.	.	.	.	.	.	.	1	.	.	.	.	.	.	.	.	.	.	.	.
1	1	.	.	.	.	.	.	.	.	.	.	.	.	1	.	.	.	.	.	.	.	.	.	.	.	.
1	0	.	.	.	.	.	.	.	.	.	.	.	.	0	.	.	.	.	.	.	.	.	.	.	.	.
1	1	.	.	.	.	.	.	.	.	5.294117647	14.334	6.5	16.47912389	1	.	.	.	.	.	.	.	.	6.352941176	27	9.125	16.44353183
2	0	.	.	.	.	.	.	.	.	.	.	.	.	1	.	.	.	.	.	.	.	.	.	.	.	.
2	0	5	.	.	.	.	.	.	.	.	.	.	.	1	4	.	.	.	.	.	.	.	.	.	.	.
1	1	8	42	8	11.78644764	9	.	.	.	3	9.839	10.5	16.33675565	1	12	18	7	11.77275838	12	.	.	.	7	13	9	16.32854209
2	1	.	.	.	.	.	.	.	.	.	.	.	.	1	.	.	.	.	.	.	.	.	.	.	.	.
1	0	.	.	.	.	.	.	.	.	.	.	.	.	0	.	.	.	.	.	.	.	.	.	.	.	.
1	1	.	.	.	.	.	.	.	.	.	.	.	.	1	.	.	.	.	.	.	.	.	.	.	.	.
2	1	.	.	.	.	.	.	.	.	.	.	.	.	0	.	.	.	.	.	.	.	.	.	.	.	.
1	0	2	43	13	11.65229295	.	.	.	.	0	17.334	15	16.00821355	0	0	49	15	11.65229295	.	.	.	.	0	20	14	16.00821355
2	1	1	14	11	11.61943874	.	45	.	14.75427789	.	.	.	16.32854209	1	0	44	4	11.65229295	.	.	.	.	.	12.338	.	16.33127995
2	0	.	.	.	.	.	.	.	.	.	.	.	.	0	.	.	.	.	.	.	.	.	.	.	.	.
2	1	8	49	15	11.85215606	15	38	16	14.97330595	11	11.006	17	16.54757016	1	1	46	13	11.84394251	5	42	17	14.84188912	9	11	17	16.54757016
2	1	.	.	.	.	.	.	.	.	5	.	.	.	1	.	.	.	.	.	.	.	.	5	.	.	.
2	1	6	.	.	.	3	.	.	.	3	13	8.125	16.42162902	1	12	.	.	.	7	.	.	.	3	18	18	16.34770705
2	0	11	34	8	11.70978782	8	40	11.5	14.97330595	.	13.835	14.125	16.22176591	0	14	50	11	11.70978782	5	44	15	14.67761807	.	16.501	14	16.37371663
2	1	.	.	.	.	.	.	.	.	.	.	.	.	0	.	.	.	.	.	.	.	.	.	.	.	.
1	0	6	46	14	11.73990418	.	.	.	.	1	20	16	16.47638604	0	8	53	9	11.73990418	.	.	.	.	6	23	16	16.47638604
1	1	2	35	8	11.8275154	1	42	12.125	14.53251198	1	26	18	16.34633812	1	2	53	9	11.85763176	1	37	16	14.53251198	0	17	13.125	16.35318275
2	0	2	43	15	11.71800137	.	.	.	.	8	12.835	14.125	16.24229979	1	9	19	7	11.73990418	.	.	.	.	2	10.835	8.125	16.21765914
1	0	10	45	10	12.19986311	9	43	16	14.57357974	6	14.835	12.125	16.24914442	0	10	45	9	12.19986311	9	39	14.125	14.57357974	6	12.835	12.125	16.2642026
1	1	.	.	.	.	.	.	.	.	0	16.835	10.125	16.22176591	1	.	.	.	.	.	.	.	.	0	17	12.125	16.20123203
1	0	7	14	6	11.84120465	4	30	7.5	14.53798768	6	7.67	9.125	16.23819302	0	7	27	5	11.84120465	6	28	8.125	14.53798768	9	10.505	8.375	16.24640657
1	1	.	.	.	.	.	.	.	.	.	.	.	.	1	.	.	.	.	.	.	.	.	.	.	.	.
2	0	.	.	.	.	.	.	.	.	.	.	.	.	1	.	.	.	.	.	.	.	.	.	.	.	.
2	0	3	49	17	11.86036961	1	.	.	.	0	18	15	16.41615332	0	4	47	18	11.8110883	2.117647059	.	.	.	0	17	15	16.39698836
1	0	.	.	.	.	.	.	.	.	.	.	.	.	0	.	.	.	.	.	.	.	.	.	.	.	.
2	1	8	41	9	11.92881588	.	.	.	.	.	.	.	.	0	3	47	14	11.80835044	.	.	.	.	.	.	.	.
2	0	.	.	.	.	.	.	.	.	.	.	.	.	0	.	.	.	.	.	.	.	.	.	.	.	.
2	1	7	.	.	12.11772758	.	.	.	.	.	20	14.125	16.25598905	1	9	.	.	.	.	.	.	.	.	.	.	.
2	1	.	.	.	.	.	.	.	.	.	.	.	.	0	.	.	.	.	.	.	.	.	.	.	.	.
2	1	6	53	3	11.87679671	.	.	.	.	0	17.167	8.5	16.22176591	1	4	42	10	11.84941821	.	43	.	14.95140315	0	11.672	12	16.22176591
2	1	22	39	16	11.73442847	.	.	.	.	7	11.338	18	16.38740589	1	27	39	16	11.73442847	.	.	.	.	4	14.167	13.125	16.39151266
2	1	13	20	3	11.58932238	13	44	8.375	14.32717317	4	9.835	12.125	16.27926078	0	1	38	8	11.61670089	3	45	15.125	14.36276523	0	15.835	12.125	16.28884326
2	0	7	41	10	11.63312799	.	.	.	.	.	10.839	12.125	16.30390144	1	49	.	.	12.862423	.	.	.	.	.	15	13.125	16.40793977
2	0	.	.	.	.	.	.	.	.	.	.	.	.	0	.	.	.	.	.	.	.	.	.	.	.	.
2	1	.	.	.	.	.	.	.	.	.	.	.	.	1	.	.	.	.	.	.	.	.	.	.	.	.
1	0	.	.	.	.	.	.	.	.	.	.	.	.	0	.	.	.	.	.	.	.	.	.	.	.	.
1	1	5	46	15	11.60574949	2	43	18	14.84462697	6	13.835	17	16.06570842	1	9	44	13	11.60574949	5	50	17	14.84462697	3	11.835	15.125	16.06570842
2	0	.	.	.	.	.	22.25	.	14.40109514	.	.	.	.	0	.	.	.	.	.	.	.	.	.	.	.	.
1	1	15	36	14	11.85763176	.	.	.	.	16	9.169	16	16.1026694	1	15	34	10	11.69336071	.	.	.	.	18	6.006	16	16.24640657
2	1	20	.	.	.	.	40	.	14.9596167	12	.	.	.	0	10	.	.	12.15879535	.	39	17	14.93223819	3	.	.	.
2	1	.	42	7	12.03011636	.	.	.	.	.	.	.	.	0	.	37	10	12.02737851	.	.	.	.	.	.	.	.
2	1	.	.	.	.	.	.	.	.	.	.	.	.	1	.	.	.	.	.	.	.	.	.	.	.	.
2	1	.	.	.	.	.	.	.	.	.	.	.	.	0	.	.	.	.	.	.	.	.	.	.	.	.
1	1	.	.	.	.	.	.	.	.	5	.	.	.	1	.	.	.	.	.	.	.	.	6	.	.	.
2	0	.	.	.	.	.	.	.	.	.	.	.	.	1	.	.	.	.	.	.	.	.	.	.	.	.
1	0	.	.	.	.	.	.	.	.	.	.	.	.	0	.	.	.	.	.	.	.	.	.	.	.	.
1	1	.	.	.	.	.	.	.	.	.	.	.	.	1	.	.	.	.	.	.	.	.	.	.	.	.
2	0	.	.	.	.	.	.	.	.	.	.	.	.	0	.	.	.	.	.	.	.	.	.	.	.	.
2	1	.	.	.	.	.	.	.	.	.	.	.	.	0	.	.	.	.	.	.	.	.	.	.	.	.
1	0	.	52	13	12.12867899	.	.	.	.	.	14.835	10.375	16.27926078	0	.	56	16	12.12867899	.	.	.	.	.	14.336	.	16.31759069
1	0	.	.	.	12.97193703	.	44	20	15.17864476	3	.	.	16.25735797	0	.	.	.	12.97193703	.	45	17.125	15.18412047	9	.	.	.
2	0	4	44	12	11.65229295	9	50	17.125	14.9650924	8	20	23	16.10130048	0	9	31	6	11.65229295	12	38	14.125	14.96235455	8	13.835	17.125	16.08898015
1	0	8	42	11	11.8329911	.	.	.	.	5	9.67	.	16.5119781	0	8	25	10	11.8329911	.	.	.	.	4	10.336	11.125	16.52156057
1	1	.	.	.	.	.	.	.	.	.	.	.	.	1	.	.	.	.	.	.	.	.	.	.	.	.
2	1	.	.	.	.	.	.	.	.	.	.	.	.	1	.	.	.	.	.	.	.	.	.	.	.	.
2	0	.	.	.	.	.	.	.	.	.	.	.	.	1	.	.	.	.	.	.	.	.	.	.	.	.
2	0	.	.	.	.	.	.	.	.	.	.	.	.	0	.	.	.	.	.	.	.	.	.	.	.	.
2	1	21	21	7	11.70157426	.	.	.	.	.	.	.	.	0	9	49	9	11.58384668	.	.	.	.	.	.	.	.
2	0	.	.	.	.	.	.	.	.	.	.	.	.	0	.	.	.	.	.	.	.	.	.	.	.	.
2	1	.	.	.	.	.	.	.	.	.	.	.	.	0	.	.	.	.	.	.	.	.	.	.	.	.
2	1	2	46	13	11.76454483	4	30	16	14.52977413	13	9.67	15.125	16.12867899	0	2	41	10	11.6550308	3	39	16	14.52429843	7	16	14	16.05201916
1	0	.	.	.	.	.	.	.	.	9	.	.	.	0	.	.	.	.	.	.	.	.	9	.	.	.
2	0	10	.	.	11.9945243	.	.	.	.	.	.	.	16.13689254	1	28	.	.	11.9945243	.	.	.	.	.	.	.	.
2	0	.	.	.	.	3	.	.	.	15.88235294	13.837	16.125	16.19028063	0	.	.	.	.	3	.	.	.	20.25	14.835	13.125	16.46954141
2	0	1	52	15	11.73716632	2	46	25	14.66666667	2	21	26	16.13963039	0	0	56	10	11.73716632	1	45	16	14.55167693	1	19.835	13.125	16.10403833
2	0	.	.	.	.	.	.	.	.	.	.	.	.	1	.	.	.	.	.	.	.	.	.	.	.	.
2	1	.	.	.	.	.	.	.	.	.	.	.	.	1	.	.	.	.	.	.	.	.	.	.	.	.
1	0	12	.	17	12.22724162	14	.	.	.	10	.	.	.	0	8.470588235	.	.	11.77002053	11	.	.	.	7	13.835	.	16.46543463
2	1	.	39	10	11.36208077	.	.	.	.	6	.	.	.	1	.	33	9	11.36208077	.	35	10.375	13.94934976	25	.	.	.
2	0	.	.	.	.	.	.	.	.	.	.	.	.	1	.	.	.	.	.	.	.	.	.	.	.	.
2	1	21	.	.	.	22	25.5	11	13.72210815	9	.	.	.	0	8	.	.	.	6	37	6.5	13.72758385	3	.	.	.
2	0	9	.	.	11.98631075	.	.	.	.	.	.	.	.	0	10	.	.	10.9650924	.	.	.	.	.	.	.	.
2	1	3	48	7	11.12936345	.	.	.	.	24	.	.	.	0	1	38	12	11.1211499	.	.	.	.	4	.	.	.
2	0	.	.	.	.	.	.	.	.	.	.	.	.	0	.	.	.	.	.	.	.	.	.	.	.	.
2	0	10	33	15	10.83367556	.	37	21	13.61806982	5	.	.	.	0	28	45	11	10.83367556	.	40	11	13.93839836	18	.	.	.
1	1	3	46	8	10.26146475	.	.	.	.	.	.	.	.	1	6	47	10	10.2642026	.	.	.	.	.	.	.	.
1	0	.	.	.	.	.	.	.	.	.	.	.	.	0	.	.	.	.	.	.	.	.	.	.	.	.
2	0	.	.	.	.	.	.	.	.	.	.	.	.	0	.	.	.	.	.	.	.	.	.	.	.	.
2	0	.	.	.	.	.	.	.	.	.	.	.	.	1	.	.	.	.	.	.	.	.	.	.	.	.
1	0	0	51	9	10.9650924	0	41	13.125	13.62080767	0	.	.	.	0	0	47	15	10.9650924	0	40	17	13.62080767	0	.	.	.
2	1	.	.	.	.	.	.	.	.	.	.	.	.	1	.	.	.	.	.	.	.	.	.	.	.	.
2	0	3	16	15	10.91033539	.	36	8.375	14.34907598	4	.	.	.	1	12.70588235	41	13	10.91033539	.	.	.	.	8	.	.	.
2	0	.	.	.	.	.	.	.	.	4	.	.	.	1	.	.	.	.	.	.	.	.	6	.	.	.
2	0	12	24	5	10.68309377	.	.	.	.	6	.	.	.	0	13	35	12	10.66119097	.	.	.	.	3	.	.	.
1	0	.	.	.	.	.	.	.	.	.	.	.	.	0	.	.	.	.	.	.	.	.	.	.	.	.
1	1	11	22	7	11.18138261	.	.	.	.	.	.	.	.	1	13	39	10	11.02532512	.	.	.	.	.	.	.	.
1	1	6	.	.	.	.	.	.	.	.	.	.	.	1	9	.	.	.	.	.	.	.	.	.	.	.
1	0	12	.	.	.	.	.	.	.	4	.	.	.	0	10	.	.	.	.	45	.	14.19575633	4	.	.	.
1	0	7	41	5	11.05817933	.	.	.	.	6	.	.	.	0	7	51	10	11.05817933	.	.	.	.	6	.	.	.
1	0	8	54	11	11.40588638	.	.	.	.	6	.	.	.	0	11	38	10	11.40588638	.	.	.	.	19	.	.	.
2	1	.	.	.	.	.	.	.	.	.	.	.	.	0	.	.	.	.	.	.	.	.	.	.	.	.
2	1	.	.	.	.	.	.	.	.	.	.	.	.	1	.	.	.	.	.	.	.	.	.	.	.	.
2	1	7.875	47	13	11.15947981	.	34.75	12.125	13.96851472	4	.	.	.	0	12.375	25	10	11.15947981	.	43	13.125	13.96577687	5	.	.	.
2	1	.	.	.	.	.	.	.	.	.	.	.	.	0	.	.	.	.	.	.	.	.	.	.	.	.
2	1	.	.	.	.	.	.	.	.	.	.	.	.	1	.	.	.	.	.	.	.	.	.	.	.	.
2	0	21	.	.	11.03901437	14	.	.	.	13	.	.	.	0	12	.	.	10.99247091	12	.	.	.	5	.	.	.
2	1	.	.	.	.	.	.	.	.	40	.	.	.	0	.	.	.	.	.	.	.	.	3	.	.	.
2	1	14	40	9	11.22518823	.	.	.	.	3	.	.	.	0	11	.	.	10.81724846	.	31	.	13.93839836	6	.	.	.
2	0	10	51	17	11.1156742	.	.	.	.	7	.	.	.	1	9	52	16	11.1156742	.	.	.	.	11	.	.	.
2	0	.	.	.	.	.	.	.	.	.	.	.	.	1	.	.	.	.	.	.	.	.	.	.	.	.
2	0	8	46	14	10.86105407	3	39	15.125	14.06160164	5	.	.	.	0	14	41	11	10.86105407	7	35	14	13.97946612	9	.	.	.
2	0	.	.	.	.	.	.	.	.	.	.	.	.	0	.	.	.	.	.	.	.	.	.	.	.	.
2	0	13	.	.	11.03901437	.	43	.	14.16016427	9	.	.	.	1	16	.	.	11.03901437	.	.	.	.	9	.	.	.
2	1	.	.	.	.	.	.	.	.	.	.	.	.	1	.	.	.	.	.	.	.	.	.	.	.	.
1	1	.	.	.	.	.	.	.	.	.	.	.	.	1	.	.	.	.	.	.	.	.	.	.	.	.
2	1	1	54	12	11.34017796	4	48	15	13.77686516	0	.	.	.	1	2	50	6	11.34017796	7	42	12	13.77686516	5	.	.	.
1	0	.	.	.	.	.	.	.	.	.	.	.	.	0	.	.	.	.	.	.	.	.	.	.	.	.
2	1	9	48	13	10.9431896	4	47	16	13.48665298	2	.	.	.	0	3	41	11	10.9431896	0	46	13.125	13.48117728	0	.	.	.
1	0	.	.	.	12.16974675	.	.	.	.	.	.	.	.	0	.	.	.	12.16974675	.	.	.	.	.	.	.	.
2	1	.	.	.	.	.	.	.	.	.	.	.	.	1	.	.	.	.	.	.	.	.	.	.	.	.
1	1	21.17647059	35	6	11.26078029	.	42	6.5	13.69746749	8.470588235	.	.	.	1	20.11764706	27	10	11.26078029	.	39	11.375	13.69746749	8.470588235	.	.	.
1	0	8	37	7	10.70499658	19	40	11.125	13.35249829	9	.	.	.	0	7	46	9	10.70773443	28	33	12.125	13.35249829	14	.	.	.
1	1	12	48	12	10.71594798	2	43	14	13.80424367	1	.	.	.	1	9	51	13	10.71594798	0	43	7.5	13.80424367	1	.	.	.
1	0	10	31	14	10.86926762	.	.	.	.	9	.	.	.	0	10	36	13	10.86926762	.	44	.	13.68925394	19	.	.	.
2	0	1	51	13	10.91854894	1	.	.	.	1	.	.	.	0	3	43	11	10.91854894	1	49	.	14.0752909	1	.	.	.
1	1	.	.	.	.	.	.	.	.	.	.	.	.	1	.	.	.	.	.	.	.	.	.	.	.	.
2	0	.	.	.	.	.	.	.	.	1	.	.	.	1	.	.	.	.	.	.	.	.	6	.	.	.
1	1	.	.	.	.	.	.	.	.	.	.	.	.	1	.	.	.	.	.	.	.	.	.	.	.	.
2	0	.	45	10	11.13483915	.	39	11.5	13.95756331	.	.	.	.	0	.	28	9	11.17590691	.	40	.	14.0698152	.	.	.	.
1	0	4	33	10	10.88569473	.	44	12.125	13.53319644	4	.	.	.	0	5	48	13	10.88569473	.	39	16	13.53319644	6	.	.	.
2	1	.	.	.	.	.	.	.	.	.	.	.	.	1	.	.	.	.	.	.	.	.	.	.	.	.
1	1	13.5	43	4	10.82546201	.	.	.	.	7	.	.	.	1	18	46	6	10.82546201	.	.	.	.	7	.	.	.
2	1	5	.	.	.	.	.	.	.	.	.	.	.	1	14	.	.	.	.	.	.	.	.	.	.	.
1	1	23	24	7	11.09924709	13	33.5	11.125	13.74401095	17	.	.	.	1	18	36	6	11.09924709	15	39	11.125	13.74401095	34	.	.	.
2	1	.	.	.	.	.	.	.	.	.	.	.	.	0	.	.	.	.	.	.	.	.	.	.	.	.
2	1	.	.	.	.	.	.	.	.	.	.	.	.	1	.	.	.	.	.	.	.	.	.	.	.	.
2	1	.	.	.	.	15	.	.	.	.	.	.	.	0	.	.	.	.	4	41	.	14.05886379	.	.	.	.
2	1	.	.	.	.	.	.	.	.	.	.	.	.	1	.	.	.	.	.	.	.	.	.	.	.	.
[truncated: 10,523 more rows]
